# Supplementary material for: Molecular Genetic Characterization of the Diet of Limestone and Rainforest Langurs
Source: Ecol Evol. 2026 Jun 30;16(7):e73892. doi: 10.1002/ece3.73892 (PMC13316972; doi:10.1002/ece3.73892)
Supplement: Supplementary file 2 — Table S1: Information about raw and filtered sequence data. [file ECE3-16-e73892-s007.xlsx]

## Sheet: Table S1
Table S1. Information about raw and filtered sequence data
No	accession	study	bioproject_accession	biosample_accession	library_layout	platform	instrument_model	filename	filename2	Sample ID	Date collected	Seasonal	raw count	filtered	Species	Location
1	SRR27232216	SRP477910	PRJNA1051546	SAMN38787344	paired	ILLUMINA	Illumina MiSeq	VMT1_S85_L001_R1_001.fastq	VMT1_S85_L001_R2_001.fastq	VMT1	2019-02-14	Dry	36800	21908	T. delacouri	Van Long Nature Reserve
2	SRR27232215	SRP477910	PRJNA1051546	SAMN38787345	paired	ILLUMINA	Illumina MiSeq	VMT2_S86_L001_R1_001.fastq	VMT2_S86_L001_R2_001.fastq	VMT2	2019-02-14	Dry	45333	24322	T. delacouri	Van Long Nature Reserve
3	SRR27232214	SRP477910	PRJNA1051546	SAMN38787346	paired	ILLUMINA	Illumina MiSeq	VMT3R_S214_L001_R1_001.fastq	VMT3R_S214_L001_R2_001.fastq	VMT3	2019-02-14	Dry	27038	11887	T. delacouri	Van Long Nature Reserve
4	SRR27232213	SRP477910	PRJNA1051546	SAMN38787347	paired	ILLUMINA	Illumina MiSeq	VMT4R_S215_L001_R1_001.fastq	VMT4R_S215_L001_R2_001.fastq	VMT4	2019-02-14	Dry	35180	18212	T. delacouri	Van Long Nature Reserve
5	SRR27232212	SRP477910	PRJNA1051546	SAMN38787348	paired	ILLUMINA	Illumina MiSeq	VMT5R_S216_L001_R1_001.fastq	VMT5R_S216_L001_R2_001.fastq	VMT5	2019-02-15	Dry	37999	20286	T. delacouri	Van Long Nature Reserve
6	SRR27232211	SRP477910	PRJNA1051546	SAMN38787349	paired	ILLUMINA	Illumina MiSeq	VMT6R_S217_L001_R1_001.fastq	VMT6R_S217_L001_R2_001.fastq	VMT6	2019-02-15	Dry	10007	5921	T. delacouri	Van Long Nature Reserve
7	SRR27232210	SRP477910	PRJNA1051546	SAMN38787350	paired	ILLUMINA	Illumina MiSeq	VMT7R_S218_L001_R1_001.fastq	VMT7R_S218_L001_R2_001.fastq	VMT7	2019-02-16	Dry	34482	18086	T. delacouri	Van Long Nature Reserve
8	SRR27232208	SRP477910	PRJNA1051546	SAMN38787351	paired	ILLUMINA	Illumina MiSeq	VMT8R_S219_L001_R1_001.fastq	VMT8R_S219_L001_R2_001.fastq	VMT8	2019-02-16	Dry	48200	19975	T. delacouri	Van Long Nature Reserve
9	SRR27232207	SRP477910	PRJNA1051546	SAMN38787352	paired	ILLUMINA	Illumina MiSeq	VMT9R_S220_L001_R1_001.fastq	VMT9R_S220_L001_R2_001.fastq	VMT9	2019-02-16	Dry	49812	14836	T. delacouri	Van Long Nature Reserve
10	SRR27232206	SRP477910	PRJNA1051546	SAMN38787353	paired	ILLUMINA	Illumina MiSeq	VMT10R_S221_L001_R1_001.fastq	VMT10R_S221_L001_R2_001.fastq	VMT10	2019-03-01	Dry	54742	21162	T. delacouri	Van Long Nature Reserve
11	SRR27232205	SRP477910	PRJNA1051546	SAMN38787354	paired	ILLUMINA	Illumina MiSeq	VMT11_S87_L001_R1_001.fastq	VMT11_S87_L001_R2_001.fastq	VMT11	2019-03-14	Dry	37562	24408	T. delacouri	Van Long Nature Reserve
12	SRR27232204	SRP477910	PRJNA1051546	SAMN38787355	paired	ILLUMINA	Illumina MiSeq	VMT12R_S222_L001_R1_001.fastq	VMT12R_S222_L001_R2_001.fastq	VMT12	2019-03-14	Dry	33890	20840	T. delacouri	Van Long Nature Reserve
13	SRR27232203	SRP477910	PRJNA1051546	SAMN38787356	paired	ILLUMINA	Illumina MiSeq	VMT13R_S223_L001_R1_001.fastq	VMT13R_S223_L001_R2_001.fastq	VMT13	2019-03-14	Dry	35902	23047	T. delacouri	Van Long Nature Reserve
14	SRR27232202	SRP477910	PRJNA1051546	SAMN38787357	paired	ILLUMINA	Illumina MiSeq	VMT14R_S224_L001_R1_001.fastq	VMT14R_S224_L001_R2_001.fastq	VMT14	2019-03-14	Dry	42254	25802	T. delacouri	Van Long Nature Reserve
15	SRR27232201	SRP477910	PRJNA1051546	SAMN38787358	paired	ILLUMINA	Illumina MiSeq	VMT15_S225_L001_R1_001.fastq	VMT15_S225_L001_R2_001.fastq	VMT15	2019-03-14	Dry	50696	32874	T. delacouri	Van Long Nature Reserve
16	SRR27232200	SRP477910	PRJNA1051546	SAMN38787359	paired	ILLUMINA	Illumina MiSeq	VMT16_S226_L001_R1_001.fastq	VMT16_S226_L001_R2_001.fastq	VMT16	2019-03-14	Dry	44403	28384	T. delacouri	Van Long Nature Reserve
17	SRR27232199	SRP477910	PRJNA1051546	SAMN38787360	paired	ILLUMINA	Illumina MiSeq	VMT17_S227_L001_R1_001.fastq	VMT17_S227_L001_R2_001.fastq	VMT17	2019-03-14	Dry	40977	25846	T. delacouri	Van Long Nature Reserve
18	SRR27232197	SRP477910	PRJNA1051546	SAMN38787361	paired	ILLUMINA	Illumina MiSeq	VMT18_S228_L001_R1_001.fastq	VMT18_S228_L001_R2_001.fastq	VMT18	2019-03-22	Dry	41876	27008	T. delacouri	Van Long Nature Reserve
19	SRR27232196	SRP477910	PRJNA1051546	SAMN38787362	paired	ILLUMINA	Illumina MiSeq	VMT19_S229_L001_R1_001.fastq	VMT19_S229_L001_R2_001.fastq	VMT19	2019-03-22	Dry	41829	27097	T. delacouri	Van Long Nature Reserve
20	SRR27232195	SRP477910	PRJNA1051546	SAMN38787363	paired	ILLUMINA	Illumina MiSeq	VMT20_S230_L001_R1_001.fastq	VMT20_S230_L001_R2_001.fastq	VMT20	2019-03-22	Dry	55460	36256	T. delacouri	Van Long Nature Reserve
21	SRR27232194	SRP477910	PRJNA1051546	SAMN38787364	paired	ILLUMINA	Illumina MiSeq	VMT21_S231_L001_R1_001.fastq	VMT21_S231_L001_R2_001.fastq	VMT21	2019-02-27	Dry	41626	26887	T. delacouri	Van Long Nature Reserve
22	SRR27232193	SRP477910	PRJNA1051546	SAMN38787365	paired	ILLUMINA	Illumina MiSeq	VMT22_S232_L001_R1_001.fastq	VMT22_S232_L001_R2_001.fastq	VMT22	2019-02-27	Dry	71929	42710	T. delacouri	Van Long Nature Reserve
23	SRR27232192	SRP477910	PRJNA1051546	SAMN38787366	paired	ILLUMINA	Illumina MiSeq	VMT24_S233_L001_R1_001.fastq	VMT24_S233_L001_R2_001.fastq	VMT24	2019-04-13	Dry	43746	22905	T. delacouri	Van Long Nature Reserve
24	SRR27232191	SRP477910	PRJNA1051546	SAMN38787367	paired	ILLUMINA	Illumina MiSeq	VMT25_S234_L001_R1_001.fastq	VMT25_S234_L001_R2_001.fastq	VMT25	2019-04-14	Dry	38361	23379	T. delacouri	Van Long Nature Reserve
25	SRR27232190	SRP477910	PRJNA1051546	SAMN38787368	paired	ILLUMINA	Illumina MiSeq	VMT26_S235_L001_R1_001.fastq	VMT26_S235_L001_R2_001.fastq	VMT26	2019-04-14	Dry	46304	29995	T. delacouri	Van Long Nature Reserve
26	SRR27232189	SRP477910	PRJNA1051546	SAMN38787369	paired	ILLUMINA	Illumina MiSeq	VMT27_S236_L001_R1_001.fastq	VMT27_S236_L001_R2_001.fastq	VMT27	2019-04-14	Dry	36005	21682	T. delacouri	Van Long Nature Reserve
27	SRR27232188	SRP477910	PRJNA1051546	SAMN38787370	paired	ILLUMINA	Illumina MiSeq	VMT28_S237_L001_R1_001.fastq	VMT28_S237_L001_R2_001.fastq	VMT28	2019-04-14	Dry	40008	24730	T. delacouri	Van Long Nature Reserve
28	SRR27232186	SRP477910	PRJNA1051546	SAMN38787371	paired	ILLUMINA	Illumina MiSeq	VMT29_S238_L001_R1_001.fastq	VMT29_S238_L001_R2_001.fastq	VMT29	2019-04-14	Dry	31619	19430	T. delacouri	Van Long Nature Reserve
29	SRR27232185	SRP477910	PRJNA1051546	SAMN38787372	paired	ILLUMINA	Illumina MiSeq	VMT30_S2_L001_R1_001.fastq	VMT30_S2_L001_R2_001.fastq	VMT30	2019-04-14	Dry	53002	28381	T. delacouri	Van Long Nature Reserve
30	SRR27232184	SRP477910	PRJNA1051546	SAMN38787373	paired	ILLUMINA	Illumina MiSeq	VMT31B_S166_L001_R1_001.fastq	VMT31B_S166_L001_R2_001.fastq	VMT31	2019-04-19	Dry	29065	21138	T. delacouri	Van Long Nature Reserve
31	SRR27232183	SRP477910	PRJNA1051546	SAMN38787374	paired	ILLUMINA	Illumina MiSeq	VMT32A_S167_L001_R1_001.fastq	VMT32A_S167_L001_R2_001.fastq	VMT32	2019-04-19	Dry	37375	23611	T. delacouri	Van Long Nature Reserve
32	SRR27232182	SRP477910	PRJNA1051546	SAMN38787375	paired	ILLUMINA	Illumina MiSeq	VMT33B_S168_L001_R1_001.fastq	VMT33B_S168_L001_R2_001.fastq	VMT33	2019-04-19	Dry	32277	21086	T. delacouri	Van Long Nature Reserve
33	SRR27232181	SRP477910	PRJNA1051546	SAMN38787376	paired	ILLUMINA	Illumina MiSeq	VMT34_S122_L001_R1_001.fastq	VMT34_S122_L001_R2_001.fastq	VMT34	2019-04-19	Dry	38864	24057	T. delacouri	Van Long Nature Reserve
34	SRR27232180	SRP477910	PRJNA1051546	SAMN38787377	paired	ILLUMINA	Illumina MiSeq	VMT35_S124_L001_R1_001.fastq	VMT35_S124_L001_R2_001.fastq	VMT35	2019-05-11	Dry	33859	21091	T. delacouri	Van Long Nature Reserve
35	SRR27232179	SRP477910	PRJNA1051546	SAMN38787378	paired	ILLUMINA	Illumina MiSeq	VMT36_S157_L001_R1_001.fastq	VMT36_S157_L001_R2_001.fastq	VMT36	2019-05-11	Dry	37246	23999	T. delacouri	Van Long Nature Reserve
36	SRR27232178	SRP477910	PRJNA1051546	SAMN38787379	paired	ILLUMINA	Illumina MiSeq	VMT37_S239_L001_R1_001.fastq	VMT37_S239_L001_R2_001.fastq	VMT37	2019-05-11	Dry	44912	22343	T. delacouri	Van Long Nature Reserve
37	SRR27232145	SRP477910	PRJNA1051546	SAMN38787380	paired	ILLUMINA	Illumina MiSeq	VMT38_S240_L001_R1_001.fastq	VMT38_S240_L001_R2_001.fastq	VMT38	2019-05-11	Dry	43528	20360	T. delacouri	Van Long Nature Reserve
38	SRR27232143	SRP477910	PRJNA1051546	SAMN38787381	paired	ILLUMINA	Illumina MiSeq	VMT39_S191_L001_R1_001.fastq	VMT39_S191_L001_R2_001.fastq	VMT39	2019-05-11	Dry	41573	25003	T. delacouri	Van Long Nature Reserve
39	SRR27232142	SRP477910	PRJNA1051546	SAMN38787382	paired	ILLUMINA	Illumina MiSeq	VMT40_S54_L001_R1_001.fastq	VMT40_S54_L001_R2_001.fastq	VMT40	2019-05-13	Dry	76450	40099	T. delacouri	Van Long Nature Reserve
40	SRR27232141	SRP477910	PRJNA1051546	SAMN38787383	paired	ILLUMINA	Illumina MiSeq	VMT41_S55_L001_R1_001.fastq	VMT41_S55_L001_R2_001.fastq	VMT41	2019-05-13	Dry	85006	32921	T. delacouri	Van Long Nature Reserve
41	SRR27232140	SRP477910	PRJNA1051546	SAMN38787384	paired	ILLUMINA	Illumina MiSeq	VMT42_S56_L001_R1_001.fastq	VMT42_S56_L001_R2_001.fastq	VMT42	2019-05-13	Dry	67662	39991	T. delacouri	Van Long Nature Reserve
42	SRR27232139	SRP477910	PRJNA1051546	SAMN38787385	paired	ILLUMINA	Illumina MiSeq	VMT43_S57_L001_R1_001.fastq	VMT43_S57_L001_R2_001.fastq	VMT43	2019-05-13	Dry	55523	29612	T. delacouri	Van Long Nature Reserve
43	SRR27232138	SRP477910	PRJNA1051546	SAMN38787386	paired	ILLUMINA	Illumina MiSeq	VMT44_S58_L001_R1_001.fastq	VMT44_S58_L001_R2_001.fastq	VMT44	2019-06-22	Wet	52135	36262	T. delacouri	Van Long Nature Reserve
44	SRR27232137	SRP477910	PRJNA1051546	SAMN38787387	paired	ILLUMINA	Illumina MiSeq	VMT45_S59_L001_R1_001.fastq	VMT45_S59_L001_R2_001.fastq	VMT45	2019-06-22	Wet	53105	38517	T. delacouri	Van Long Nature Reserve
45	SRR27232136	SRP477910	PRJNA1051546	SAMN38787388	paired	ILLUMINA	Illumina MiSeq	VMT46_S88_L001_R1_001.fastq	VMT46_S88_L001_R2_001.fastq	VMT46	2019-06-22	Wet	41453	23484	T. delacouri	Van Long Nature Reserve
46	SRR27232135	SRP477910	PRJNA1051546	SAMN38787389	paired	ILLUMINA	Illumina MiSeq	VMT47_S60_L001_R1_001.fastq	VMT47_S60_L001_R2_001.fastq	VMT47	2019-06-22	Wet	66316	42136	T. delacouri	Van Long Nature Reserve
47	SRR27232134	SRP477910	PRJNA1051546	SAMN38787390	paired	ILLUMINA	Illumina MiSeq	VMT48_S61_L001_R1_001.fastq	VMT48_S61_L001_R2_001.fastq	VMT48	2019-06-22	Wet	63158	43900	T. delacouri	Van Long Nature Reserve
48	SRR27232132	SRP477910	PRJNA1051546	SAMN38787391	paired	ILLUMINA	Illumina MiSeq	VMT49_S62_L001_R1_001.fastq	VMT49_S62_L001_R2_001.fastq	VMT49	2019-06-23	Wet	69134	47575	T. delacouri	Van Long Nature Reserve
49	SRR27232131	SRP477910	PRJNA1051546	SAMN38787392	paired	ILLUMINA	Illumina MiSeq	VMT50_S63_L001_R1_001.fastq	VMT50_S63_L001_R2_001.fastq	VMT50	2019-06-23	Wet	55977	38948	T. delacouri	Van Long Nature Reserve
50	SRR27232130	SRP477910	PRJNA1051546	SAMN38787393	paired	ILLUMINA	Illumina MiSeq	VMT51_S64_L001_R1_001.fastq	VMT51_S64_L001_R2_001.fastq	VMT51	2019-06-23	Wet	66226	39819	T. delacouri	Van Long Nature Reserve
51	SRR27232129	SRP477910	PRJNA1051546	SAMN38787394	paired	ILLUMINA	Illumina MiSeq	VMT52_S65_L001_R1_001.fastq	VMT52_S65_L001_R2_001.fastq	VMT52	2019-06-28	Wet	64143	47723	T. delacouri	Van Long Nature Reserve
52	SRR27232128	SRP477910	PRJNA1051546	SAMN38787395	paired	ILLUMINA	Illumina MiSeq	VMT53_S66_L001_R1_001.fastq	VMT53_S66_L001_R2_001.fastq	VMT53	2019-06-28	Wet	57628	42968	T. delacouri	Van Long Nature Reserve
53	SRR27232127	SRP477910	PRJNA1051546	SAMN38787396	paired	ILLUMINA	Illumina MiSeq	VMT54_S67_L001_R1_001.fastq	VMT54_S67_L001_R2_001.fastq	VMT54	2019-07-11	Wet	63448	45957	T. delacouri	Van Long Nature Reserve
54	SRR27232126	SRP477910	PRJNA1051546	SAMN38787397	paired	ILLUMINA	Illumina MiSeq	VMT56_S68_L001_R1_001.fastq	VMT56_S68_L001_R2_001.fastq	VMT56	2019-07-11	Wet	54820	34334	T. delacouri	Van Long Nature Reserve
55	SRR27232125	SRP477910	PRJNA1051546	SAMN38787398	paired	ILLUMINA	Illumina MiSeq	VMT57_S69_L001_R1_001.fastq	VMT57_S69_L001_R2_001.fastq	VMT57	2019-07-11	Wet	58288	38561	T. delacouri	Van Long Nature Reserve
56	SRR27232124	SRP477910	PRJNA1051546	SAMN38787399	paired	ILLUMINA	Illumina MiSeq	VMT58_S70_L001_R1_001.fastq	VMT58_S70_L001_R2_001.fastq	VMT58	2019-07-11	Wet	53212	35934	T. delacouri	Van Long Nature Reserve
57	SRR27232123	SRP477910	PRJNA1051546	SAMN38787400	paired	ILLUMINA	Illumina MiSeq	VMT59_S169_L001_R1_001.fastq	VMT59_S169_L001_R2_001.fastq	VMT59	2019-07-23	Wet	40799	27905	T. delacouri	Van Long Nature Reserve
58	SRR27232121	SRP477910	PRJNA1051546	SAMN38787401	paired	ILLUMINA	Illumina MiSeq	VMT60_S170_L001_R1_001.fastq	VMT60_S170_L001_R2_001.fastq	VMT60	2019-07-23	Wet	42492	24517	T. delacouri	Van Long Nature Reserve
59	SRR27232120	SRP477910	PRJNA1051546	SAMN38787402	paired	ILLUMINA	Illumina MiSeq	VMT61_S71_L001_R1_001.fastq	VMT61_S71_L001_R2_001.fastq	VMT61	2019-07-23	Wet	53177	38164	T. delacouri	Van Long Nature Reserve
60	SRR27232119	SRP477910	PRJNA1051546	SAMN38787403	paired	ILLUMINA	Illumina MiSeq	VMT62_S171_L001_R1_001.fastq	VMT62_S171_L001_R2_001.fastq	VMT62	2019-07-23	Wet	38535	26070	T. delacouri	Van Long Nature Reserve
61	SRR27232118	SRP477910	PRJNA1051546	SAMN38787404	paired	ILLUMINA	Illumina MiSeq	VMT63_S72_L001_R1_001.fastq	VMT63_S72_L001_R2_001.fastq	VMT63	2019-07-23	Wet	54318	38869	T. delacouri	Van Long Nature Reserve
62	SRR27232117	SRP477910	PRJNA1051546	SAMN38787405	paired	ILLUMINA	Illumina MiSeq	VMT64_S73_L001_R1_001.fastq	VMT64_S73_L001_R2_001.fastq	VMT64	2019-08-20	Wet	33970	24028	T. delacouri	Van Long Nature Reserve
63	SRR27232116	SRP477910	PRJNA1051546	SAMN38787406	paired	ILLUMINA	Illumina MiSeq	VMT65_S74_L001_R1_001.fastq	VMT65_S74_L001_R2_001.fastq	VMT65	2019-08-20	Wet	31128	21666	T. delacouri	Van Long Nature Reserve
64	SRR27232115	SRP477910	PRJNA1051546	SAMN38787407	paired	ILLUMINA	Illumina MiSeq	VMT66_S75_L001_R1_001.fastq	VMT66_S75_L001_R2_001.fastq	VMT66	2019-08-20	Wet	28584	20170	T. delacouri	Van Long Nature Reserve
65	SRR27232114	SRP477910	PRJNA1051546	SAMN38787408	paired	ILLUMINA	Illumina MiSeq	VMT67_S76_L001_R1_001.fastq	VMT67_S76_L001_R2_001.fastq	VMT67	2019-08-20	Wet	33634	20314	T. delacouri	Van Long Nature Reserve
66	SRR27232177	SRP477910	PRJNA1051546	SAMN38787409	paired	ILLUMINA	Illumina MiSeq	VMT68_S77_L001_R1_001.fastq	VMT68_S77_L001_R2_001.fastq	VMT68	2019-08-20	Wet	30930	21465	T. delacouri	Van Long Nature Reserve
67	SRR27232176	SRP477910	PRJNA1051546	SAMN38787410	paired	ILLUMINA	Illumina MiSeq	VMT69_S172_L001_R1_001.fastq	VMT69_S172_L001_R2_001.fastq	VMT69	2019-08-23	Wet	35599	25104	T. delacouri	Van Long Nature Reserve
68	SRR27232174	SRP477910	PRJNA1051546	SAMN38787411	paired	ILLUMINA	Illumina MiSeq	VMT70_S173_L001_R1_001.fastq	VMT70_S173_L001_R2_001.fastq	VMT70	2019-08-23	Wet	36115	26122	T. delacouri	Van Long Nature Reserve
69	SRR27232173	SRP477910	PRJNA1051546	SAMN38787412	paired	ILLUMINA	Illumina MiSeq	VMT71_S174_L001_R1_001.fastq	VMT71_S174_L001_R2_001.fastq	VMT71	2019-08-23	Wet	41673	29748	T. delacouri	Van Long Nature Reserve
70	SRR27232172	SRP477910	PRJNA1051546	SAMN38787413	paired	ILLUMINA	Illumina MiSeq	VMT72_S175_L001_R1_001.fastq	VMT72_S175_L001_R2_001.fastq	VMT72	2019-08-23	Wet	31939	21641	T. delacouri	Van Long Nature Reserve
71	SRR27232171	SRP477910	PRJNA1051546	SAMN38787414	paired	ILLUMINA	Illumina MiSeq	VMT73_S176_L001_R1_001.fastq	VMT73_S176_L001_R2_001.fastq	VMT73	2019-08-23	Wet	42572	27810	T. delacouri	Van Long Nature Reserve
72	SRR27232170	SRP477910	PRJNA1051546	SAMN38787415	paired	ILLUMINA	Illumina MiSeq	VMT74_S177_L001_R1_001.fastq	VMT74_S177_L001_R2_001.fastq	VMT74	2019-09-11	Wet	63043	33097	T. delacouri	Van Long Nature Reserve
73	SRR27232169	SRP477910	PRJNA1051546	SAMN38787416	paired	ILLUMINA	Illumina MiSeq	VMT75_S78_L001_R1_001.fastq	VMT75_S78_L001_R2_001.fastq	VMT75	2019-09-17	Wet	35173	24485	T. delacouri	Van Long Nature Reserve
74	SRR27232168	SRP477910	PRJNA1051546	SAMN38787417	paired	ILLUMINA	Illumina MiSeq	VMT76_S178_L001_R1_001.fastq	VMT76_S178_L001_R2_001.fastq	VMT76	2019-09-19	Wet	41995	28485	T. delacouri	Van Long Nature Reserve
75	SRR27232167	SRP477910	PRJNA1051546	SAMN38787418	paired	ILLUMINA	Illumina MiSeq	VMT77_S79_L001_R1_001.fastq	VMT77_S79_L001_R2_001.fastq	VMT77	2019-09-19	Wet	38115	24209	T. delacouri	Van Long Nature Reserve
76	SRR27232166	SRP477910	PRJNA1051546	SAMN38787419	paired	ILLUMINA	Illumina MiSeq	VMT78_S80_L001_R1_001.fastq	VMT78_S80_L001_R2_001.fastq	VMT78	2019-09-23	Wet	39157	26924	T. delacouri	Van Long Nature Reserve
77	SRR27232165	SRP477910	PRJNA1051546	SAMN38787420	paired	ILLUMINA	Illumina MiSeq	VMT80_S81_L001_R1_001.fastq	VMT80_S81_L001_R2_001.fastq	VMT80	2019-09-25	Wet	39866	27554	T. delacouri	Van Long Nature Reserve
78	SRR27232162	SRP477910	PRJNA1051546	SAMN38787421	paired	ILLUMINA	Illumina MiSeq	VMT81_S82_L001_R1_001.fastq	VMT81_S82_L001_R2_001.fastq	VMT81	2019-09-25	Wet	36973	25907	T. delacouri	Van Long Nature Reserve
79	SRR27232161	SRP477910	PRJNA1051546	SAMN38787422	paired	ILLUMINA	Illumina MiSeq	VMT82_S83_L001_R1_001.fastq	VMT82_S83_L001_R2_001.fastq	VMT82	2019-09-25	Wet	45617	29769	T. delacouri	Van Long Nature Reserve
80	SRR27232160	SRP477910	PRJNA1051546	SAMN38787423	paired	ILLUMINA	Illumina MiSeq	VMT83_S84_L001_R1_001.fastq	VMT83_S84_L001_R2_001.fastq	VMT83	2019-09-25	Wet	52309	20311	T. delacouri	Van Long Nature Reserve
81	SRR27232159	SRP477910	PRJNA1051546	SAMN38787424	paired	ILLUMINA	Illumina MiSeq	VMT84_S95_L001_R1_001.fastq	VMT84_S95_L001_R2_001.fastq	VMT84	2019-10-14	Wet	54574	29864	T. delacouri	Van Long Nature Reserve
82	SRR27232158	SRP477910	PRJNA1051546	SAMN38787425	paired	ILLUMINA	Illumina MiSeq	VMT85_S96_L001_R1_001.fastq	VMT85_S96_L001_R2_001.fastq	VMT85	2019-10-14	Wet	32221	19051	T. delacouri	Van Long Nature Reserve
83	SRR27232157	SRP477910	PRJNA1051546	SAMN38787426	paired	ILLUMINA	Illumina MiSeq	VMT86_S97_L001_R1_001.fastq	VMT86_S97_L001_R2_001.fastq	VMT86	2019-10-17	Wet	48536	29270	T. delacouri	Van Long Nature Reserve
84	SRR27232156	SRP477910	PRJNA1051546	SAMN38787427	paired	ILLUMINA	Illumina MiSeq	VMT87_S98_L001_R1_001.fastq	VMT87_S98_L001_R2_001.fastq	VMT87	2019-10-17	Wet	33855	20428	T. delacouri	Van Long Nature Reserve
85	SRR27232155	SRP477910	PRJNA1051546	SAMN38787428	paired	ILLUMINA	Illumina MiSeq	VMT88_S99_L001_R1_001.fastq	VMT88_S99_L001_R2_001.fastq	VMT88	2019-10-17	Wet	39621	27578	T. delacouri	Van Long Nature Reserve
86	SRR27232154	SRP477910	PRJNA1051546	SAMN38787429	paired	ILLUMINA	Illumina MiSeq	VMT89_S100_L001_R1_001.fastq	VMT89_S100_L001_R2_001.fastq	VMT89	2019-10-23	Wet	43159	28628	T. delacouri	Van Long Nature Reserve
87	SRR27232153	SRP477910	PRJNA1051546	SAMN38787430	paired	ILLUMINA	Illumina MiSeq	VMT90_S101_L001_R1_001.fastq	VMT90_S101_L001_R2_001.fastq	VMT90	2019-10-23	Wet	44917	25630	T. delacouri	Van Long Nature Reserve
88	SRR27232151	SRP477910	PRJNA1051546	SAMN38787431	paired	ILLUMINA	Illumina MiSeq	VMT91_S102_L001_R1_001.fastq	VMT91_S102_L001_R2_001.fastq	VMT91	2019-10-30	Wet	46388	29166	T. delacouri	Van Long Nature Reserve
89	SRR27232150	SRP477910	PRJNA1051546	SAMN38787432	paired	ILLUMINA	Illumina MiSeq	VMT92_S103_L001_R1_001.fastq	VMT92_S103_L001_R2_001.fastq	VMT92	2019-10-30	Wet	45046	28217	T. delacouri	Van Long Nature Reserve
90	SRR27232149	SRP477910	PRJNA1051546	SAMN38787433	paired	ILLUMINA	Illumina MiSeq	VMT93_S104_L001_R1_001.fastq	VMT93_S104_L001_R2_001.fastq	VMT93	2019-10-30	Wet	72131	28551	T. delacouri	Van Long Nature Reserve
91	SRR27232148	SRP477910	PRJNA1051546	SAMN38787434	paired	ILLUMINA	Illumina MiSeq	VMT94_S105_L001_R1_001.fastq	VMT94_S105_L001_R2_001.fastq	VMT94	2019-11-14	Dry	36500	20223	T. delacouri	Van Long Nature Reserve
92	SRR27232147	SRP477910	PRJNA1051546	SAMN38787435	paired	ILLUMINA	Illumina MiSeq	VMT95_S106_L001_R1_001.fastq	VMT95_S106_L001_R2_001.fastq	VMT95	2019-11-14	Dry	38122	23919	T. delacouri	Van Long Nature Reserve
93	SRR27232146	SRP477910	PRJNA1051546	SAMN38787436	paired	ILLUMINA	Illumina MiSeq	VMT96_S107_L001_R1_001.fastq	VMT96_S107_L001_R2_001.fastq	VMT96	2019-11-17	Dry	57541	33779	T. delacouri	Van Long Nature Reserve
94	SRR27232113	SRP477910	PRJNA1051546	SAMN38787437	paired	ILLUMINA	Illumina MiSeq	VMT97_S108_L001_R1_001.fastq	VMT97_S108_L001_R2_001.fastq	VMT97	2019-11-20	Dry	39409	23919	T. delacouri	Van Long Nature Reserve
95	SRR27232112	SRP477910	PRJNA1051546	SAMN38787438	paired	ILLUMINA	Illumina MiSeq	VMT98_S109_L001_R1_001.fastq	VMT98_S109_L001_R2_001.fastq	VMT98	2019-11-20	Dry	38584	23688	T. delacouri	Van Long Nature Reserve
96	SRR27232111	SRP477910	PRJNA1051546	SAMN38787439	paired	ILLUMINA	Illumina MiSeq	VMT104_S110_L001_R1_001.fastq	VMT104_S110_L001_R2_001.fastq	VMT104	2019-12-13	Dry	38129	21169	T. delacouri	Van Long Nature Reserve
97	SRR27232110	SRP477910	PRJNA1051546	SAMN38787440	paired	ILLUMINA	Illumina MiSeq	VMT105_S111_L001_R1_001.fastq	VMT105_S111_L001_R2_001.fastq	VMT105	2019-12-13	Dry	44258	25345	T. delacouri	Van Long Nature Reserve
98	SRR27232108	SRP477910	PRJNA1051546	SAMN38787441	paired	ILLUMINA	Illumina MiSeq	VMT106_S112_L001_R1_001.fastq	VMT106_S112_L001_R2_001.fastq	VMT106	2019-12-13	Dry	36008	21653	T. delacouri	Van Long Nature Reserve
99	SRR27232107	SRP477910	PRJNA1051546	SAMN38787442	paired	ILLUMINA	Illumina MiSeq	VMT107_S113_L001_R1_001.fastq	VMT107_S113_L001_R2_001.fastq	VMT107	2019-12-13	Dry	38366	21457	T. delacouri	Van Long Nature Reserve
100	SRR27232106	SRP477910	PRJNA1051546	SAMN38787443	paired	ILLUMINA	Illumina MiSeq	VMT108_S114_L001_R1_001.fastq	VMT108_S114_L001_R2_001.fastq	VMT108	2019-12-13	Dry	32857	18901	T. delacouri	Van Long Nature Reserve
101	SRR27205274	SRP477910	PRJNA1051546	SAMN38790475	paired	ILLUMINA	Illumina MiSeq	VHT1_S13_L001_R1_001.fastq	VHT1_S13_L001_R2_001.fastq	VHT1	2019-02-26	Dry	68208	47202	T. hatinhensis	Tuyen Phu Forest
102	SRR27205273	SRP477910	PRJNA1051546	SAMN38790476	paired	ILLUMINA	Illumina MiSeq	VHT2_S161_L001_R1_001.fastq	VHT2_S161_L001_R2_001.fastq	VHT2	2019-03-01	Dry	35211	18830	T. hatinhensis	Tuyen Phu Forest
103	SRR27205099	SRP477910	PRJNA1051546	SAMN38790477	paired	ILLUMINA	Illumina MiSeq	VHT3_S162_L001_R1_001.fastq	VHT3_S162_L001_R2_001.fastq	VHT3	2019-03-01	Dry	48809	30748	T. hatinhensis	Tuyen Phu Forest
104	SRR27204956	SRP477910	PRJNA1051546	SAMN38790478	paired	ILLUMINA	Illumina MiSeq	VHT4_S163_L001_R1_001.fastq	VHT4_S163_L001_R2_001.fastq	VHT4	2019-03-01	Dry	32580	21021	T. hatinhensis	Tuyen Phu Forest
105	SRR27205054	SRP477910	PRJNA1051546	SAMN38790479	paired	ILLUMINA	Illumina MiSeq	VHT5_S164_L001_R1_001.fastq	VHT5_S164_L001_R2_001.fastq	VHT5	2019-03-01	Dry	63509	41135	T. hatinhensis	Tuyen Phu Forest
106	SRR27205011	SRP477910	PRJNA1051546	SAMN38790480	paired	ILLUMINA	Illumina MiSeq	VHT6_S165_L001_R1_001.fastq	VHT6_S165_L001_R2_001.fastq	VHT6	2019-03-01	Dry	38313	23331	T. hatinhensis	Tuyen Phu Forest
107	SRR27205000	SRP477910	PRJNA1051546	SAMN38790481	paired	ILLUMINA	Illumina MiSeq	VHT7_S166_L001_R1_001.fastq	VHT7_S166_L001_R2_001.fastq	VHT7	2019-03-01	Dry	67212	41134	T. hatinhensis	Tuyen Phu Forest
108	SRR27204989	SRP477910	PRJNA1051546	SAMN38790482	paired	ILLUMINA	Illumina MiSeq	VHT8_S167_L001_R1_001.fastq	VHT8_S167_L001_R2_001.fastq	VHT8	2019-03-01	Dry	33893	21904	T. hatinhensis	Tuyen Phu Forest
109	SRR27205169	SRP477910	PRJNA1051546	SAMN38790483	paired	ILLUMINA	Illumina MiSeq	VHT9_S168_L001_R1_001.fastq	VHT9_S168_L001_R2_001.fastq	VHT9	2019-03-01	Dry	60574	29377	T. hatinhensis	Tuyen Phu Forest
110	SRR27205158	SRP477910	PRJNA1051546	SAMN38790484	paired	ILLUMINA	Illumina MiSeq	VHT10_S169_L001_R1_001.fastq	VHT10_S169_L001_R2_001.fastq	VHT10	2019-03-01	Dry	36135	17608	T. hatinhensis	Tuyen Phu Forest
111	SRR27205272	SRP477910	PRJNA1051546	SAMN38790485	paired	ILLUMINA	Illumina MiSeq	VHT11_S170_L001_R1_001.fastq	VHT11_S170_L001_R2_001.fastq	VHT11	2019-03-12	Dry	38164	23931	T. hatinhensis	Tuyen Phu Forest
112	SRR27205261	SRP477910	PRJNA1051546	SAMN38790486	paired	ILLUMINA	Illumina MiSeq	VHT12_S171_L001_R1_001.fastq	VHT12_S171_L001_R2_001.fastq	VHT12	2019-03-12	Dry	51717	33325	T. hatinhensis	Tuyen Phu Forest
113	SRR27205250	SRP477910	PRJNA1051546	SAMN38790487	paired	ILLUMINA	Illumina MiSeq	VHT13_S172_L001_R1_001.fastq	VHT13_S172_L001_R2_001.fastq	VHT13	2019-03-12	Dry	37002	22753	T. hatinhensis	Tuyen Phu Forest
114	SRR27205144	SRP477910	PRJNA1051546	SAMN38790488	paired	ILLUMINA	Illumina MiSeq	VHT14_S173_L001_R1_001.fastq	VHT14_S173_L001_R2_001.fastq	VHT14	2019-03-12	Dry	54267	34610	T. hatinhensis	Tuyen Phu Forest
115	SRR27205133	SRP477910	PRJNA1051546	SAMN38790489	paired	ILLUMINA	Illumina MiSeq	VHT15_S174_L001_R1_001.fastq	VHT15_S174_L001_R2_001.fastq	VHT15	2019-03-12	Dry	32478	20406	T. hatinhensis	Tuyen Phu Forest
116	SRR27205122	SRP477910	PRJNA1051546	SAMN38790490	paired	ILLUMINA	Illumina MiSeq	VHT16_S14_L001_R1_001.fastq	VHT16_S14_L001_R2_001.fastq	VHT16	2019-03-12	Dry	72731	54170	T. hatinhensis	Tuyen Phu Forest
117	SRR27205238	SRP477910	PRJNA1051546	SAMN38790491	paired	ILLUMINA	Illumina MiSeq	VHT17_S15_L001_R1_001.fastq	VHT17_S15_L001_R2_001.fastq	VHT17	2019-03-12	Dry	73453	48497	T. hatinhensis	Tuyen Phu Forest
118	SRR27205227	SRP477910	PRJNA1051546	SAMN38790492	paired	ILLUMINA	Illumina MiSeq	VHT18_S3_L001_R1_001.fastq	VHT18_S3_L001_R2_001.fastq	VHT18	2019-03-12	Dry	67851	47234	T. hatinhensis	Tuyen Phu Forest
119	SRR27205216	SRP477910	PRJNA1051546	SAMN38790493	paired	ILLUMINA	Illumina MiSeq	VHT19_S4_L001_R1_001.fastq	VHT19_S4_L001_R2_001.fastq	VHT19	2019-03-12	Dry	73371	54470	T. hatinhensis	Tuyen Phu Forest
120	SRR27205110	SRP477910	PRJNA1051546	SAMN38790494	paired	ILLUMINA	Illumina MiSeq	VHT20_S16_L001_R1_001.fastq	VHT20_S16_L001_R2_001.fastq	VHT20	2019-03-12	Dry	67390	49702	T. hatinhensis	Tuyen Phu Forest
121	SRR27205098	SRP477910	PRJNA1051546	SAMN38790495	paired	ILLUMINA	Illumina MiSeq	VHT21_S175_L001_R1_001.fastq	VHT21_S175_L001_R2_001.fastq	VHT21	2019-03-29	Dry	152903	100064	T. hatinhensis	Tuyen Phu Forest
122	SRR27205087	SRP477910	PRJNA1051546	SAMN38790496	paired	ILLUMINA	Illumina MiSeq	VHT21A_S125_L001_R1_001.fastq	VHT21A_S125_L001_R2_001.fastq	VHT22	2019-03-29	Dry	78364	27244	T. hatinhensis	Tuyen Phu Forest
123	SRR27205044	SRP477910	PRJNA1051546	SAMN38790497	paired	ILLUMINA	Illumina MiSeq	VHT22_S5_L001_R1_001.fastq	VHT22_S5_L001_R2_001.fastq	VHT23	2019-03-29	Dry	81700	57745	T. hatinhensis	Tuyen Phu Forest
124	SRR27205033	SRP477910	PRJNA1051546	SAMN38790498	paired	ILLUMINA	Illumina MiSeq	VHT23_S176_L001_R1_001.fastq	VHT23_S176_L001_R2_001.fastq	VHT24	2019-03-29	Dry	59491	39688	T. hatinhensis	Tuyen Phu Forest
125	SRR27205022	SRP477910	PRJNA1051546	SAMN38790499	paired	ILLUMINA	Illumina MiSeq	VHT24_S6_L001_R1_001.fastq	VHT24_S6_L001_R2_001.fastq	VHT25	2019-03-29	Dry	64306	49908	T. hatinhensis	Tuyen Phu Forest
126	SRR27205202	SRP477910	PRJNA1051546	SAMN38790500	paired	ILLUMINA	Illumina MiSeq	VHT25_R_S177_L001_R1_001.fastq	VHT25_R_S177_L001_R2_001.fastq	VHT26	2019-03-29	Dry	33931	19174	T. hatinhensis	Tuyen Phu Forest
127	SRR27205191	SRP477910	PRJNA1051546	SAMN38790501	paired	ILLUMINA	Illumina MiSeq	VHT26_S7_L001_R1_001.fastq	VHT26_S7_L001_R2_001.fastq	VHT27	2019-03-29	Dry	60582	47282	T. hatinhensis	Tuyen Phu Forest
128	SRR27205180	SRP477910	PRJNA1051546	SAMN38790502	paired	ILLUMINA	Illumina MiSeq	VHT27_S8_L001_R1_001.fastq	VHT27_S8_L001_R2_001.fastq	VHT28	2019-03-29	Dry	73338	47276	T. hatinhensis	Tuyen Phu Forest
129	SRR27204978	SRP477910	PRJNA1051546	SAMN38790503	paired	ILLUMINA	Illumina MiSeq	VHT28_S9_L001_R1_001.fastq	VHT28_S9_L001_R2_001.fastq	VHT34	2019-05-18	Dry	76414	54944	T. hatinhensis	Tuyen Phu Forest
130	SRR27204967	SRP477910	PRJNA1051546	SAMN38790504	paired	ILLUMINA	Illumina MiSeq	VHT34_R_S178_L001_R1_001.fastq	VHT34_R_S178_L001_R2_001.fastq	VHT35	2019-05-18	Dry	53143	32089	T. hatinhensis	Tuyen Phu Forest
131	SRR27205083	SRP477910	PRJNA1051546	SAMN38790505	paired	ILLUMINA	Illumina MiSeq	VHT35_R_S179_L001_R1_001.fastq	VHT35_R_S179_L001_R2_001.fastq	VHT36	2019-05-18	Dry	53713	27755	T. hatinhensis	Tuyen Phu Forest
132	SRR27205072	SRP477910	PRJNA1051546	SAMN38790506	paired	ILLUMINA	Illumina MiSeq	VHT36_R_S180_L001_R1_001.fastq	VHT36_R_S180_L001_R2_001.fastq	VHT37	2019-05-18	Dry	32189	19402	T. hatinhensis	Tuyen Phu Forest
133	SRR27205062	SRP477910	PRJNA1051546	SAMN38790507	paired	ILLUMINA	Illumina MiSeq	VHT37_R_S181_L001_R1_001.fastq	VHT37_R_S181_L001_R2_001.fastq	VHT38	2019-05-18	Dry	47250	25607	T. hatinhensis	Tuyen Phu Forest
134	SRR27205061	SRP477910	PRJNA1051546	SAMN38790508	paired	ILLUMINA	Illumina MiSeq	VHT38_R_S182_L001_R1_001.fastq	VHT38_R_S182_L001_R2_001.fastq	VHT39	2019-05-18	Dry	35950	19214	T. hatinhensis	Tuyen Phu Forest
135	SRR27205060	SRP477910	PRJNA1051546	SAMN38790509	paired	ILLUMINA	Illumina MiSeq	VHT39B_S164_L001_R1_001.fastq	VHT39B_S164_L001_R2_001.fastq	VHT40	2019-05-18	Dry	24486	15164	T. hatinhensis	Tuyen Phu Forest
136	SRR27205059	SRP477910	PRJNA1051546	SAMN38790510	paired	ILLUMINA	Illumina MiSeq	VHT40B_S165_L001_R1_001.fastq	VHT40B_S165_L001_R2_001.fastq	VHT41	2019-06-12	Dry	41840	25335	T. hatinhensis	Tuyen Phu Forest
137	SRR27205058	SRP477910	PRJNA1051546	SAMN38790511	paired	ILLUMINA	Illumina MiSeq	VHT41_R_S183_L001_R1_001.fastq	VHT41_R_S183_L001_R2_001.fastq	VHT42	2019-06-12	Dry	25642	13904	T. hatinhensis	Tuyen Phu Forest
138	SRR27205057	SRP477910	PRJNA1051546	SAMN38790512	paired	ILLUMINA	Illumina MiSeq	VHT42_R_S184_L001_R1_001.fastq	VHT42_R_S184_L001_R2_001.fastq	VHT43	2019-06-12	Dry	37925	17477	T. hatinhensis	Tuyen Phu Forest
139	SRR27205056	SRP477910	PRJNA1051546	SAMN38790513	paired	ILLUMINA	Illumina MiSeq	VHT43_R_S185_L001_R1_001.fastq	VHT43_R_S185_L001_R2_001.fastq	VHT44	2019-06-12	Dry	30969	15104	T. hatinhensis	Tuyen Phu Forest
140	SRR27205055	SRP477910	PRJNA1051546	SAMN38790514	paired	ILLUMINA	Illumina MiSeq	VHT44_R_S186_L001_R1_001.fastq	VHT44_R_S186_L001_R2_001.fastq	VHT45	2019-06-12	Dry	33138	16915	T. hatinhensis	Tuyen Phu Forest
141	SRR27205053	SRP477910	PRJNA1051546	SAMN38790515	paired	ILLUMINA	Illumina MiSeq	VHT45_R_S187_L001_R1_001.fastq	VHT45_R_S187_L001_R2_001.fastq	VHT46	2019-06-16	Dry	29198	15726	T. hatinhensis	Tuyen Phu Forest
142	SRR27205052	SRP477910	PRJNA1051546	SAMN38790516	paired	ILLUMINA	Illumina MiSeq	VHT46_R_S188_L001_R1_001.fastq	VHT46_R_S188_L001_R2_001.fastq	VHT47	2019-06-16	Dry	27703	14603	T. hatinhensis	Tuyen Phu Forest
143	SRR27205019	SRP477910	PRJNA1051546	SAMN38790517	paired	ILLUMINA	Illumina MiSeq	VHT47_R_S189_L001_R1_001.fastq	VHT47_R_S189_L001_R2_001.fastq	VHT48	2019-06-16	Dry	30946	0	T. hatinhensis	Tuyen Phu Forest
144	SRR27205018	SRP477910	PRJNA1051546	SAMN38790518	paired	ILLUMINA	Illumina MiSeq	VHT48_R_S190_L001_R1_001.fastq	VHT48_R_S190_L001_R2_001.fastq	VHT49	2019-06-16	Dry	32157	17558	T. hatinhensis	Tuyen Phu Forest
145	SRR27205017	SRP477910	PRJNA1051546	SAMN38790519	paired	ILLUMINA	Illumina MiSeq	VHT50_R_S192_L001_R1_001.fastq	VHT50_R_S192_L001_R2_001.fastq	VHT50	2019-06-16	Dry	34712	17853	T. hatinhensis	Tuyen Phu Forest
146	SRR27205016	SRP477910	PRJNA1051546	SAMN38790520	paired	ILLUMINA	Illumina MiSeq	VHT51_S193_L001_R1_001.fastq	VHT51_S193_L001_R2_001.fastq	VHT51	2019-07-10	Wet	35591	19013	T. hatinhensis	Tuyen Phu Forest
147	SRR27205015	SRP477910	PRJNA1051546	SAMN38790521	paired	ILLUMINA	Illumina MiSeq	VHT52_S194_L001_R1_001.fastq	VHT52_S194_L001_R2_001.fastq	VHT52	2019-07-10	Wet	30123	18463	T. hatinhensis	Tuyen Phu Forest
148	SRR27205014	SRP477910	PRJNA1051546	SAMN38790522	paired	ILLUMINA	Illumina MiSeq	VHT53_S195_L001_R1_001.fastq	VHT53_S195_L001_R2_001.fastq	VHT53	2019-07-10	Wet	29390	14459	T. hatinhensis	Tuyen Phu Forest
149	SRR27205013	SRP477910	PRJNA1051546	SAMN38790523	paired	ILLUMINA	Illumina MiSeq	VHT54_S196_L001_R1_001.fastq	VHT54_S196_L001_R2_001.fastq	VHT54	2019-07-10	Wet	38034	22117	T. hatinhensis	Tuyen Phu Forest
150	SRR27205012	SRP477910	PRJNA1051546	SAMN38790524	paired	ILLUMINA	Illumina MiSeq	VHT55_S197_L001_R1_001.fastq	VHT55_S197_L001_R2_001.fastq	VHT55	2019-07-10	Wet	24798	15235	T. hatinhensis	Tuyen Phu Forest
151	SRR27205010	SRP477910	PRJNA1051546	SAMN38790525	paired	ILLUMINA	Illumina MiSeq	VHT56_S198_L001_R1_001.fastq	VHT56_S198_L001_R2_001.fastq	VHT56	2019-07-10	Wet	36567	19030	T. hatinhensis	Tuyen Phu Forest
152	SRR27205009	SRP477910	PRJNA1051546	SAMN38790526	paired	ILLUMINA	Illumina MiSeq	VHT57_S199_L001_R1_001.fastq	VHT57_S199_L001_R2_001.fastq	VHT57	2019-08-09	Wet	23749	14170	T. hatinhensis	Tuyen Phu Forest
153	SRR27205008	SRP477910	PRJNA1051546	SAMN38790527	paired	ILLUMINA	Illumina MiSeq	VHT58_S200_L001_R1_001.fastq	VHT58_S200_L001_R2_001.fastq	VHT58	2019-08-09	Wet	42672	24369	T. hatinhensis	Tuyen Phu Forest
154	SRR27205007	SRP477910	PRJNA1051546	SAMN38790528	paired	ILLUMINA	Illumina MiSeq	VHT59_S201_L001_R1_001.fastq	VHT59_S201_L001_R2_001.fastq	VHT59	2019-08-09	Wet	45562	23656	T. hatinhensis	Tuyen Phu Forest
155	SRR27205006	SRP477910	PRJNA1051546	SAMN38790529	paired	ILLUMINA	Illumina MiSeq	VHT60_S202_L001_R1_001.fastq	VHT60_S202_L001_R2_001.fastq	VHT60	2019-08-09	Wet	32885	20454	T. hatinhensis	Tuyen Phu Forest
156	SRR27205005	SRP477910	PRJNA1051546	SAMN38790530	paired	ILLUMINA	Illumina MiSeq	VHT61_S203_L001_R1_001.fastq	VHT61_S203_L001_R2_001.fastq	VHT61	2019-08-09	Wet	56585	36175	T. hatinhensis	Tuyen Phu Forest
157	SRR27205004	SRP477910	PRJNA1051546	SAMN38790531	paired	ILLUMINA	Illumina MiSeq	VHT62_S204_L001_R1_001.fastq	VHT62_S204_L001_R2_001.fastq	VHT62	2019-08-06	Wet	27947	17542	T. hatinhensis	Tuyen Phu Forest
158	SRR27205003	SRP477910	PRJNA1051546	SAMN38790532	paired	ILLUMINA	Illumina MiSeq	VHT63_S205_L001_R1_001.fastq	VHT63_S205_L001_R2_001.fastq	VHT63	2019-08-06	Wet	25313	16252	T. hatinhensis	Tuyen Phu Forest
159	SRR27205002	SRP477910	PRJNA1051546	SAMN38790533	paired	ILLUMINA	Illumina MiSeq	VHT64_S206_L001_R1_001.fastq	VHT64_S206_L001_R2_001.fastq	VHT64	2019-08-06	Wet	29289	18566	T. hatinhensis	Tuyen Phu Forest
160	SRR27205001	SRP477910	PRJNA1051546	SAMN38790534	paired	ILLUMINA	Illumina MiSeq	VHT65_S207_L001_R1_001.fastq	VHT65_S207_L001_R2_001.fastq	VHT65	2019-08-06	Wet	33727	20354	T. hatinhensis	Tuyen Phu Forest
161	SRR27204999	SRP477910	PRJNA1051546	SAMN38790535	paired	ILLUMINA	Illumina MiSeq	VHT66_S208_L001_R1_001.fastq	VHT66_S208_L001_R2_001.fastq	VHT66	2019-08-06	Wet	32975	20873	T. hatinhensis	Tuyen Phu Forest
162	SRR27204998	SRP477910	PRJNA1051546	SAMN38790536	paired	ILLUMINA	Illumina MiSeq	VHT67_R_S209_L001_R1_001.fastq	VHT67_R_S209_L001_R2_001.fastq	VHT67	2019-09-07	Wet	52204	19276	T. hatinhensis	Tuyen Phu Forest
163	SRR27204997	SRP477910	PRJNA1051546	SAMN38790537	paired	ILLUMINA	Illumina MiSeq	VHT68_R_S210_L001_R1_001.fastq	VHT68_R_S210_L001_R2_001.fastq	VHT68	2019-09-07	Wet	30008	11657	T. hatinhensis	Tuyen Phu Forest
164	SRR27204996	SRP477910	PRJNA1051546	SAMN38790538	paired	ILLUMINA	Illumina MiSeq	VHT69_R_S211_L001_R1_001.fastq	VHT69_R_S211_L001_R2_001.fastq	VHT69	2019-09-07	Wet	31596	13039	T. hatinhensis	Tuyen Phu Forest
165	SRR27204995	SRP477910	PRJNA1051546	SAMN38790539	paired	ILLUMINA	Illumina MiSeq	VHT70_R_S212_L001_R1_001.fastq	VHT70_R_S212_L001_R2_001.fastq	VHT70	2019-09-07	Wet	42495	19987	T. hatinhensis	Tuyen Phu Forest
166	SRR27204994	SRP477910	PRJNA1051546	SAMN38790540	paired	ILLUMINA	Illumina MiSeq	VHT71_R_S213_L001_R1_001.fastq	VHT71_R_S213_L001_R2_001.fastq	VHT71	2019-09-07	Wet	26963	15008	T. hatinhensis	Tuyen Phu Forest
167	SRR27204993	SRP477910	PRJNA1051546	SAMN38790541	paired	ILLUMINA	Illumina MiSeq	VHT76_S3_L001_R1_001.fastq	VHT76_S3_L001_R2_001.fastq	VHT76	2019-09-11	Wet	25892	15384	T. hatinhensis	Tuyen Phu Forest
168	SRR27204992	SRP477910	PRJNA1051546	SAMN38790542	paired	ILLUMINA	Illumina MiSeq	VHT78_S4_L001_R1_001.fastq	VHT78_S4_L001_R2_001.fastq	VHT78	2019-10-13	Wet	29714	15228	T. hatinhensis	Tuyen Phu Forest
169	SRR27204991	SRP477910	PRJNA1051546	SAMN38790543	paired	ILLUMINA	Illumina MiSeq	VHT79_S5_L001_R1_001.fastq	VHT79_S5_L001_R2_001.fastq	VHT79	2019-10-13	Wet	28087	14843	T. hatinhensis	Tuyen Phu Forest
170	SRR27204990	SRP477910	PRJNA1051546	SAMN38790544	paired	ILLUMINA	Illumina MiSeq	VHT80_S6_L001_R1_001.fastq	VHT80_S6_L001_R2_001.fastq	VHT80	2019-10-13	Wet	46770	25222	T. hatinhensis	Tuyen Phu Forest
171	SRR27204988	SRP477910	PRJNA1051546	SAMN38790545	paired	ILLUMINA	Illumina MiSeq	VHT81_S7_L001_R1_001.fastq	VHT81_S7_L001_R2_001.fastq	VHT81	2019-10-13	Wet	36896	17135	T. hatinhensis	Tuyen Phu Forest
172	SRR27205178	SRP477910	PRJNA1051546	SAMN38790546	paired	ILLUMINA	Illumina MiSeq	VHT82_S8_L001_R1_001.fastq	VHT82_S8_L001_R2_001.fastq	VHT82	2019-10-13	Wet	21460	12304	T. hatinhensis	Tuyen Phu Forest
173	SRR27205177	SRP477910	PRJNA1051546	SAMN38790547	paired	ILLUMINA	Illumina MiSeq	VHT83_S9_L001_R1_001.fastq	VHT83_S9_L001_R2_001.fastq	VHT83	2019-10-17	Wet	37173	17774	T. hatinhensis	Tuyen Phu Forest
174	SRR27205176	SRP477910	PRJNA1051546	SAMN38790548	paired	ILLUMINA	Illumina MiSeq	VHT84_S10_L001_R1_001.fastq	VHT84_S10_L001_R2_001.fastq	VHT84	2019-10-17	Wet	32126	15762	T. hatinhensis	Tuyen Phu Forest
175	SRR27205175	SRP477910	PRJNA1051546	SAMN38790549	paired	ILLUMINA	Illumina MiSeq	VHT85_R_S11_L001_R1_001.fastq	VHT85_R_S11_L001_R2_001.fastq	VHT85	2019-10-17	Wet	23200	11174	T. hatinhensis	Tuyen Phu Forest
176	SRR27205174	SRP477910	PRJNA1051546	SAMN38790550	paired	ILLUMINA	Illumina MiSeq	VHT86_R_S12_L001_R1_001.fastq	VHT86_R_S12_L001_R2_001.fastq	VHT86	2019-10-17	Wet	29768	13294	T. hatinhensis	Tuyen Phu Forest
177	SRR27205173	SRP477910	PRJNA1051546	SAMN38790551	paired	ILLUMINA	Illumina MiSeq	VHT87_S13_L001_R1_001.fastq	VHT87_S13_L001_R2_001.fastq	VHT87	2019-10-17	Dry	31894	17357	T. hatinhensis	Tuyen Phu Forest
178	SRR27205172	SRP477910	PRJNA1051546	SAMN38790552	paired	ILLUMINA	Illumina MiSeq	VHT88_S14_L001_R1_001.fastq	VHT88_S14_L001_R2_001.fastq	VHT88	2019-11-11	Dry	22392	12613	T. hatinhensis	Tuyen Phu Forest
179	SRR27205171	SRP477910	PRJNA1051546	SAMN38790553	paired	ILLUMINA	Illumina MiSeq	VHT89_S15_L001_R1_001.fastq	VHT89_S15_L001_R2_001.fastq	VHT89	2019-11-11	Dry	28225	16414	T. hatinhensis	Tuyen Phu Forest
180	SRR27205170	SRP477910	PRJNA1051546	SAMN38790554	paired	ILLUMINA	Illumina MiSeq	VHT90_S16_L001_R1_001.fastq	VHT90_S16_L001_R2_001.fastq	VHT90	2019-11-11	Dry	31319	18812	T. hatinhensis	Tuyen Phu Forest
181	SRR27205168	SRP477910	PRJNA1051546	SAMN38790555	paired	ILLUMINA	Illumina MiSeq	VHT91_S17_L001_R1_001.fastq	VHT91_S17_L001_R2_001.fastq	VHT91	2019-11-11	Dry	51459	16992	T. hatinhensis	Tuyen Phu Forest
182	SRR27205167	SRP477910	PRJNA1051546	SAMN38790556	paired	ILLUMINA	Illumina MiSeq	VHT92_S18_L001_R1_001.fastq	VHT92_S18_L001_R2_001.fastq	VHT92	2019-11-11	Dry	30285	15081	T. hatinhensis	Tuyen Phu Forest
183	SRR27205166	SRP477910	PRJNA1051546	SAMN38790557	paired	ILLUMINA	Illumina MiSeq	VHT93_S19_L001_R1_001.fastq	VHT93_S19_L001_R2_001.fastq	VHT93	2019-11-14	Dry	27771	15642	T. hatinhensis	Tuyen Phu Forest
184	SRR27205165	SRP477910	PRJNA1051546	SAMN38790558	paired	ILLUMINA	Illumina MiSeq	VHT94_S20_L001_R1_001.fastq	VHT94_S20_L001_R2_001.fastq	VHT94	2019-11-14	Dry	42180	16547	T. hatinhensis	Tuyen Phu Forest
185	SRR27205164	SRP477910	PRJNA1051546	SAMN38790559	paired	ILLUMINA	Illumina MiSeq	VHT95_S21_L001_R1_001.fastq	VHT95_S21_L001_R2_001.fastq	VHT95	2019-11-14	Dry	32324	12782	T. hatinhensis	Tuyen Phu Forest
186	SRR27205163	SRP477910	PRJNA1051546	SAMN38790560	paired	ILLUMINA	Illumina MiSeq	VHT96_S22_L001_R1_001.fastq	VHT96_S22_L001_R2_001.fastq	VHT96	2019-11-14	Dry	35364	17677	T. hatinhensis	Tuyen Phu Forest
187	SRR27205162	SRP477910	PRJNA1051546	SAMN38790561	paired	ILLUMINA	Illumina MiSeq	VHT97_S23_L001_R1_001.fastq	VHT97_S23_L001_R2_001.fastq	VHT97	2019-12-12	Dry	28833	16583	T. hatinhensis	Tuyen Phu Forest
188	SRR27205161	SRP477910	PRJNA1051546	SAMN38790562	paired	ILLUMINA	Illumina MiSeq	VHT98_S24_L001_R1_001.fastq	VHT98_S24_L001_R2_001.fastq	VHT98	2019-12-12	Dry	38304	20703	T. hatinhensis	Tuyen Phu Forest
189	SRR27205160	SRP477910	PRJNA1051546	SAMN38790563	paired	ILLUMINA	Illumina MiSeq	VHT99_S25_L001_R1_001.fastq	VHT99_S25_L001_R2_001.fastq	VHT99	2019-12-12	Dry	32853	20682	T. hatinhensis	Tuyen Phu Forest
190	SRR27205159	SRP477910	PRJNA1051546	SAMN38790564	paired	ILLUMINA	Illumina MiSeq	VHT100_S26_L001_R1_001.fastq	VHT100_S26_L001_R2_001.fastq	VHT100	2019-12-12	Dry	39746	24260	T. hatinhensis	Tuyen Phu Forest
191	SRR27205157	SRP477910	PRJNA1051546	SAMN38790565	paired	ILLUMINA	Illumina MiSeq	VHT101_S27_L001_R1_001.fastq	VHT101_S27_L001_R2_001.fastq	VHT101	2019-12-12	Dry	35529	20271	T. hatinhensis	Tuyen Phu Forest
192	SRR27205156	SRP477910	PRJNA1051546	SAMN38790566	paired	ILLUMINA	Illumina MiSeq	VHT102_S28_L001_R1_001.fastq	VHT102_S28_L001_R2_001.fastq	VHT102	2019-12-16	Dry	27727	10163	T. hatinhensis	Tuyen Phu Forest
193	SRR27205155	SRP477910	PRJNA1051546	SAMN38790567	paired	ILLUMINA	Illumina MiSeq	VHT103_S29_L001_R1_001.fastq	VHT103_S29_L001_R2_001.fastq	VHT103	2019-12-16	Dry	41369	16754	T. hatinhensis	Tuyen Phu Forest
194	SRR27205154	SRP477910	PRJNA1051546	SAMN38790568	paired	ILLUMINA	Illumina MiSeq	VHT104_S30_L001_R1_001.fastq	VHT104_S30_L001_R2_001.fastq	VHT104	2019-12-16	Dry	47215	0	T. hatinhensis	Tuyen Phu Forest
195	SRR27205153	SRP477910	PRJNA1051546	SAMN38790569	paired	ILLUMINA	Illumina MiSeq	VHT105_S31_L001_R1_001.fastq	VHT105_S31_L001_R2_001.fastq	VHT105	2019-12-16	Dry	34102	16832	T. hatinhensis	Tuyen Phu Forest
196	SRR27205152	SRP477910	PRJNA1051546	SAMN38790570	paired	ILLUMINA	Illumina MiSeq	VHT106_S32_L001_R1_001.fastq	VHT106_S32_L001_R2_001.fastq	VHT106	2019-12-16	Dry	47481	12851	T. hatinhensis	Tuyen Phu Forest
197	SRR27205151	SRP477910	PRJNA1051546	SAMN38790571	paired	ILLUMINA	Illumina MiSeq	VHT107_S33_L001_R1_001.fastq	VHT107_S33_L001_R2_001.fastq	VHT107	2020-01-10	Dry	40007	17109	T. hatinhensis	Tuyen Phu Forest
198	SRR27205150	SRP477910	PRJNA1051546	SAMN38790572	paired	ILLUMINA	Illumina MiSeq	VHT108_S34_L001_R1_001.fastq	VHT108_S34_L001_R2_001.fastq	VHT108	2020-01-10	Dry	49605	24228	T. hatinhensis	Tuyen Phu Forest
199	SRR27205149	SRP477910	PRJNA1051546	SAMN38790573	paired	ILLUMINA	Illumina MiSeq	VHT109_S35_L001_R1_001.fastq	VHT109_S35_L001_R2_001.fastq	VHT109	2020-01-10	Dry	27280	14512	T. hatinhensis	Tuyen Phu Forest
200	SRR27205148	SRP477910	PRJNA1051546	SAMN38790574	paired	ILLUMINA	Illumina MiSeq	VHT110_S36_L001_R1_001.fastq	VHT110_S36_L001_R2_001.fastq	VHT110	2020-01-10	Dry	31877	18264	T. hatinhensis	Tuyen Phu Forest
201	SRR27205271	SRP477910	PRJNA1051546	SAMN38790575	paired	ILLUMINA	Illumina MiSeq	VHT111_S37_L001_R1_001.fastq	VHT111_S37_L001_R2_001.fastq	VHT111	2020-01-10	Dry	34225	18918	T. hatinhensis	Tuyen Phu Forest
202	SRR27205270	SRP477910	PRJNA1051546	SAMN38790576	paired	ILLUMINA	Illumina MiSeq	VHT112_S38_L001_R1_001.fastq	VHT112_S38_L001_R2_001.fastq	VHT112	2020-01-10	Dry	28840	12605	T. hatinhensis	Tuyen Phu Forest
203	SRR27205269	SRP477910	PRJNA1051546	SAMN38790577	paired	ILLUMINA	Illumina MiSeq	VHT113_S39_L001_R1_001.fastq	VHT113_S39_L001_R2_001.fastq	VHT113	2020-01-10	Dry	50293	17605	T. hatinhensis	Tuyen Phu Forest
204	SRR27205268	SRP477910	PRJNA1051546	SAMN38790578	paired	ILLUMINA	Illumina MiSeq	VHT114_S40_L001_R1_001.fastq	VHT114_S40_L001_R2_001.fastq	VHT114	2020-01-10	Dry	31752	14389	T. hatinhensis	Tuyen Phu Forest
205	SRR27205267	SRP477910	PRJNA1051546	SAMN38790579	paired	ILLUMINA	Illumina MiSeq	VHT115_S41_L001_R1_001.fastq	VHT115_S41_L001_R2_001.fastq	VHT115	2020-01-10	Dry	34690	17261	T. hatinhensis	Tuyen Phu Forest
206	SRR27205266	SRP477910	PRJNA1051546	SAMN38790580	paired	ILLUMINA	Illumina MiSeq	VHT116_S42_L001_R1_001.fastq	VHT116_S42_L001_R2_001.fastq	VHT116	2020-01-10	Dry	36142	14744	T. hatinhensis	Tuyen Phu Forest
207	SRR27205265	SRP477910	PRJNA1051546	SAMN38790581	paired	ILLUMINA	Illumina MiSeq	VHT117_S43_L001_R1_001.fastq	VHT117_S43_L001_R2_001.fastq	VHT117	2020-02-13	Dry	29671	10995	T. hatinhensis	Tuyen Phu Forest
208	SRR27205264	SRP477910	PRJNA1051546	SAMN38790582	paired	ILLUMINA	Illumina MiSeq	VHT118_S44_L001_R1_001.fastq	VHT118_S44_L001_R2_001.fastq	VHT118	2020-02-13	Dry	27622	12786	T. hatinhensis	Tuyen Phu Forest
209	SRR27205263	SRP477910	PRJNA1051546	SAMN38790583	paired	ILLUMINA	Illumina MiSeq	VHT119_S45_L001_R1_001.fastq	VHT119_S45_L001_R2_001.fastq	VHT119	2020-02-13	Dry	31164	16947	T. hatinhensis	Tuyen Phu Forest
210	SRR27205262	SRP477910	PRJNA1051546	SAMN38790584	paired	ILLUMINA	Illumina MiSeq	VHT120_S46_L001_R1_001.fastq	VHT120_S46_L001_R2_001.fastq	VHT120	2020-02-13	Dry	32432	11272	T. hatinhensis	Tuyen Phu Forest
211	SRR27205260	SRP477910	PRJNA1051546	SAMN38790585	paired	ILLUMINA	Illumina MiSeq	VHT121_S47_L001_R1_001.fastq	VHT121_S47_L001_R2_001.fastq	VHT121	2020-02-13	Dry	36085	13224	T. hatinhensis	Tuyen Phu Forest
212	SRR27205259	SRP477910	PRJNA1051546	SAMN38790586	paired	ILLUMINA	Illumina MiSeq	VHT122_S48_L001_R1_001.fastq	VHT122_S48_L001_R2_001.fastq	VHT122	2020-02-15	Dry	32827	20615	T. hatinhensis	Tuyen Phu Forest
213	SRR27205258	SRP477910	PRJNA1051546	SAMN38790587	paired	ILLUMINA	Illumina MiSeq	VHT123_S49_L001_R1_001.fastq	VHT123_S49_L001_R2_001.fastq	VHT123	2020-02-15	Dry	60230	22905	T. hatinhensis	Tuyen Phu Forest
214	SRR27205257	SRP477910	PRJNA1051546	SAMN38790588	paired	ILLUMINA	Illumina MiSeq	VHT124_S50_L001_R1_001.fastq	VHT124_S50_L001_R2_001.fastq	VHT124	2020-02-15	Dry	40855	19701	T. hatinhensis	Tuyen Phu Forest
215	SRR27205256	SRP477910	PRJNA1051546	SAMN38790589	paired	ILLUMINA	Illumina MiSeq	VHT125_S51_L001_R1_001.fastq	VHT125_S51_L001_R2_001.fastq	VHT125	2020-02-15	Dry	56478	33218	T. hatinhensis	Tuyen Phu Forest
216	SRR27205255	SRP477910	PRJNA1051546	SAMN38790590	paired	ILLUMINA	Illumina MiSeq	VHT126_S52_L001_R1_001.fastq	VHT126_S52_L001_R2_001.fastq	VHT126	2020-02-15	Dry	42185	23917	T. hatinhensis	Tuyen Phu Forest
217	SRR27205254	SRP477910	PRJNA1051546	SAMN38790591	paired	ILLUMINA	Illumina MiSeq	VB1_S150_L001_R1_001.fastq	VB1_S150_L001_R2_001.fastq	VB1	2019-03-12	Dry	28606	18847	T. germaini	Chua Hang Karst Forest
218	SRR27205253	SRP477910	PRJNA1051546	SAMN38790592	paired	ILLUMINA	Illumina MiSeq	VB2_S118_L001_R1_001.fastq	VB2_S118_L001_R2_001.fastq	VB2	2019-03-12	Dry	36149	23913	T. germaini	Chua Hang Karst Forest
219	SRR27205252	SRP477910	PRJNA1051546	SAMN38790593	paired	ILLUMINA	Illumina MiSeq	VB3_S89_L001_R1_001.fastq	VB3_S89_L001_R2_001.fastq	VB3	2019-03-12	Dry	42717	22166	T. germaini	Chua Hang Karst Forest
220	SRR27205251	SRP477910	PRJNA1051546	SAMN38790594	paired	ILLUMINA	Illumina MiSeq	VB4_S135_L001_R1_001.fastq	VB4_S135_L001_R2_001.fastq	VB4	2019-03-12	Dry	32143	23883	T. germaini	Chua Hang Karst Forest
221	SRR27205249	SRP477910	PRJNA1051546	SAMN38790595	paired	ILLUMINA	Illumina MiSeq	VB5_S90_L001_R1_001.fastq	VB5_S90_L001_R2_001.fastq	VB5	2019-03-12	Dry	41581	23632	T. germaini	Chua Hang Karst Forest
222	SRR27205248	SRP477910	PRJNA1051546	SAMN38790596	paired	ILLUMINA	Illumina MiSeq	VB6_S136_L001_R1_001.fastq	VB6_S136_L001_R2_001.fastq	VB6	2019-03-12	Dry	57857	16757	T. germaini	Chua Hang Karst Forest
223	SRR27205247	SRP477910	PRJNA1051546	SAMN38790597	paired	ILLUMINA	Illumina MiSeq	VB7_S91_L001_R1_001.fastq	VB7_S91_L001_R2_001.fastq	VB7	2019-03-12	Dry	36878	17608	T. germaini	Chua Hang Karst Forest
224	SRR27205246	SRP477910	PRJNA1051546	SAMN38790598	paired	ILLUMINA	Illumina MiSeq	VB8_S119_L001_R1_001.fastq	VB8_S119_L001_R2_001.fastq	VB8	2019-03-12	Dry	50280	26149	T. germaini	Chua Hang Karst Forest
225	SRR27205245	SRP477910	PRJNA1051546	SAMN38790599	paired	ILLUMINA	Illumina MiSeq	VB9_S92_L001_R1_001.fastq	VB9_S92_L001_R2_001.fastq	VB9	2019-03-12	Dry	40320	27408	T. germaini	Chua Hang Karst Forest
226	SRR27205244	SRP477910	PRJNA1051546	SAMN38790600	paired	ILLUMINA	Illumina MiSeq	VB10_S120_L001_R1_001.fastq	VB10_S120_L001_R2_001.fastq	VB10	2019-03-12	Dry	38642	25645	T. germaini	Chua Hang Karst Forest
227	SRR27205243	SRP477910	PRJNA1051546	SAMN38790601	paired	ILLUMINA	Illumina MiSeq	VB11_S93_L001_R1_001.fastq	VB11_S93_L001_R2_001.fastq	VB11	2019-04-10	Dry	37931	24351	T. germaini	Chua Hang Karst Forest
228	SRR27205147	SRP477910	PRJNA1051546	SAMN38790602	paired	ILLUMINA	Illumina MiSeq	VB12_S94_L001_R1_001.fastq	VB12_S94_L001_R2_001.fastq	VB12	2019-04-10	Dry	48819	25921	T. germaini	Chua Hang Karst Forest
229	SRR27205146	SRP477910	PRJNA1051546	SAMN38790603	paired	ILLUMINA	Illumina MiSeq	VB13_S95_L001_R1_001.fastq	VB13_S95_L001_R2_001.fastq	VB13	2019-04-10	Dry	42982	28638	T. germaini	Chua Hang Karst Forest
230	SRR27205145	SRP477910	PRJNA1051546	SAMN38790604	paired	ILLUMINA	Illumina MiSeq	VB14_S96_L001_R1_001.fastq	VB14_S96_L001_R2_001.fastq	VB14	2019-04-10	Dry	33921	24666	T. germaini	Chua Hang Karst Forest
231	SRR27205143	SRP477910	PRJNA1051546	SAMN38790605	paired	ILLUMINA	Illumina MiSeq	VB15_S97_L001_R1_001.fastq	VB15_S97_L001_R2_001.fastq	VB15	2019-04-10	Dry	28761	20617	T. germaini	Chua Hang Karst Forest
232	SRR27205142	SRP477910	PRJNA1051546	SAMN38790606	paired	ILLUMINA	Illumina MiSeq	VB16_S121_L001_R1_001.fastq	VB16_S121_L001_R2_001.fastq	VB16	2019-04-10	Dry	31156	22075	T. germaini	Chua Hang Karst Forest
233	SRR27205141	SRP477910	PRJNA1051546	SAMN38790607	paired	ILLUMINA	Illumina MiSeq	VB23_S151_L001_R1_001.fastq	VB23_S151_L001_R2_001.fastq	VB23	2019-05-14	Dry	44820	21555	T. germaini	Chua Hang Karst Forest
234	SRR27205140	SRP477910	PRJNA1051546	SAMN38790608	paired	ILLUMINA	Illumina MiSeq	VB24_S152_L001_R1_001.fastq	VB24_S152_L001_R2_001.fastq	VB24	2019-05-14	Dry	26438	15479	T. germaini	Chua Hang Karst Forest
235	SRR27205139	SRP477910	PRJNA1051546	SAMN38790609	paired	ILLUMINA	Illumina MiSeq	VB25_S137_L001_R1_001.fastq	VB25_S137_L001_R2_001.fastq	VB25	2019-05-14	Dry	36806	18944	T. germaini	Chua Hang Karst Forest
236	SRR27205138	SRP477910	PRJNA1051546	SAMN38790610	paired	ILLUMINA	Illumina MiSeq	VB26_S138_L001_R1_001.fastq	VB26_S138_L001_R2_001.fastq	VB26	2019-05-14	Dry	44578	20745	T. germaini	Chua Hang Karst Forest
237	SRR27205137	SRP477910	PRJNA1051546	SAMN38790611	paired	ILLUMINA	Illumina MiSeq	VB27A_S153_L001_R1_001.fastq	VB27A_S153_L001_R2_001.fastq	VB27	2019-05-14	Dry	35186	24219	T. germaini	Chua Hang Karst Forest
238	SRR27205136	SRP477910	PRJNA1051546	SAMN38790612	paired	ILLUMINA	Illumina MiSeq	VB28_S139_L001_R1_001.fastq	VB28_S139_L001_R2_001.fastq	VB28	2019-05-14	Dry	5218	2997	T. germaini	Chua Hang Karst Forest
239	SRR27205135	SRP477910	PRJNA1051546	SAMN38790613	paired	ILLUMINA	Illumina MiSeq	VB29_S140_L001_R1_001.fastq	VB29_S140_L001_R2_001.fastq	VB29	2019-05-14	Dry	53159	11870	T. germaini	Chua Hang Karst Forest
240	SRR27205134	SRP477910	PRJNA1051546	SAMN38790614	paired	ILLUMINA	Illumina MiSeq	VB30_S122_L001_R1_001.fastq	VB30_S122_L001_R2_001.fastq	VB30	2019-05-14	Dry	15262	6576	T. germaini	Chua Hang Karst Forest
241	SRR27205132	SRP477910	PRJNA1051546	SAMN38790615	paired	ILLUMINA	Illumina MiSeq	VB31B_S154_L001_R1_001.fastq	VB31B_S154_L001_R2_001.fastq	VB31	2019-05-14	Dry	31617	18797	T. germaini	Chua Hang Karst Forest
242	SRR27205131	SRP477910	PRJNA1051546	SAMN38790616	paired	ILLUMINA	Illumina MiSeq	VB32A_S155_L001_R1_001.fastq	VB32A_S155_L001_R2_001.fastq	VB32	2019-05-14	Dry	34495	20696	T. germaini	Chua Hang Karst Forest
243	SRR27205130	SRP477910	PRJNA1051546	SAMN38790617	paired	ILLUMINA	Illumina MiSeq	VB33_S123_L001_R1_001.fastq	VB33_S123_L001_R2_001.fastq	VB33	2019-05-14	Dry	31007	17360	T. germaini	Chua Hang Karst Forest
244	SRR27205129	SRP477910	PRJNA1051546	SAMN38790618	paired	ILLUMINA	Illumina MiSeq	VB34_S124_L001_R1_001.fastq	VB34_S124_L001_R2_001.fastq	VB34	2019-05-14	Dry	27472	12999	T. germaini	Chua Hang Karst Forest
245	SRR27205128	SRP477910	PRJNA1051546	SAMN38790619	paired	ILLUMINA	Illumina MiSeq	VB35_S125_L001_R1_001.fastq	VB35_S125_L001_R2_001.fastq	VB35	2019-05-14	Dry	34821	20223	T. germaini	Chua Hang Karst Forest
246	SRR27205127	SRP477910	PRJNA1051546	SAMN38790620	paired	ILLUMINA	Illumina MiSeq	VB36_S126_L001_R1_001.fastq	VB36_S126_L001_R2_001.fastq	VB36	2019-05-14	Dry	36941	24915	T. germaini	Chua Hang Karst Forest
247	SRR27205126	SRP477910	PRJNA1051546	SAMN38790621	paired	ILLUMINA	Illumina MiSeq	VB37A_S156_L001_R1_001.fastq	VB37A_S156_L001_R2_001.fastq	VB37	2019-05-14	Dry	35745	24779	T. germaini	Chua Hang Karst Forest
248	SRR27205125	SRP477910	PRJNA1051546	SAMN38790622	paired	ILLUMINA	Illumina MiSeq	VB39_S98_L001_R1_001.fastq	VB39_S98_L001_R2_001.fastq	VB39	2019-06-19	Wet	39470	19434	T. germaini	Chua Hang Karst Forest
249	SRR27205124	SRP477910	PRJNA1051546	SAMN38790623	paired	ILLUMINA	Illumina MiSeq	VB40_S127_L001_R1_001.fastq	VB40_S127_L001_R2_001.fastq	VB40	2019-06-19	Wet	38351	16356	T. germaini	Chua Hang Karst Forest
250	SRR27205123	SRP477910	PRJNA1051546	SAMN38790624	paired	ILLUMINA	Illumina MiSeq	VB41_S128_L001_R1_001.fastq	VB41_S128_L001_R2_001.fastq	VB41	2019-06-19	Wet	36902	16435	T. germaini	Chua Hang Karst Forest
251	SRR27205121	SRP477910	PRJNA1051546	SAMN38790625	paired	ILLUMINA	Illumina MiSeq	VB42_S99_L001_R1_001.fastq	VB42_S99_L001_R2_001.fastq	VB42	2019-06-19	Wet	46756	19973	T. germaini	Chua Hang Karst Forest
252	SRR27205120	SRP477910	PRJNA1051546	SAMN38790626	paired	ILLUMINA	Illumina MiSeq	VB43_S100_L001_R1_001.fastq	VB43_S100_L001_R2_001.fastq	VB43	2019-06-19	Wet	40108	17030	T. germaini	Chua Hang Karst Forest
253	SRR27205119	SRP477910	PRJNA1051546	SAMN38790627	paired	ILLUMINA	Illumina MiSeq	VB44_S129_L001_R1_001.fastq	VB44_S129_L001_R2_001.fastq	VB44	2019-06-19	Wet	54872	13593	T. germaini	Chua Hang Karst Forest
254	SRR27205118	SRP477910	PRJNA1051546	SAMN38790628	paired	ILLUMINA	Illumina MiSeq	VB45_S130_L001_R1_001.fastq	VB45_S130_L001_R2_001.fastq	VB45	2019-06-19	Wet	9933	5499	T. germaini	Chua Hang Karst Forest
255	SRR27205117	SRP477910	PRJNA1051546	SAMN38790629	paired	ILLUMINA	Illumina MiSeq	VB46A_S157_L001_R1_001.fastq	VB46A_S157_L001_R2_001.fastq	VB46	2019-06-20	Wet	37774	19757	T. germaini	Chua Hang Karst Forest
256	SRR27205116	SRP477910	PRJNA1051546	SAMN38790630	paired	ILLUMINA	Illumina MiSeq	VB47_S131_L001_R1_001.fastq	VB47_S131_L001_R2_001.fastq	VB47	2019-06-20	Wet	34826	19935	T. germaini	Chua Hang Karst Forest
257	SRR27205242	SRP477910	PRJNA1051546	SAMN38790631	paired	ILLUMINA	Illumina MiSeq	VB48_S101_L001_R1_001.fastq	VB48_S101_L001_R2_001.fastq	VB48	2019-07-06	Wet	44161	25930	T. germaini	Chua Hang Karst Forest
258	SRR27205241	SRP477910	PRJNA1051546	SAMN38790632	paired	ILLUMINA	Illumina MiSeq	VB50B_S158_L001_R1_001.fastq	VB50B_S158_L001_R2_001.fastq	VB50	2019-07-06	Wet	2540	1533	T. germaini	Chua Hang Karst Forest
259	SRR27205240	SRP477910	PRJNA1051546	SAMN38790633	paired	ILLUMINA	Illumina MiSeq	VB51_S132_L001_R1_001.fastq	VB51_S132_L001_R2_001.fastq	VB51	2019-07-06	Wet	33644	18081	T. germaini	Chua Hang Karst Forest
260	SRR27205239	SRP477910	PRJNA1051546	SAMN38790634	paired	ILLUMINA	Illumina MiSeq	VB52A_S159_L001_R1_001.fastq	VB52A_S159_L001_R2_001.fastq	VB52	2019-07-06	Wet	59298	10063	T. germaini	Chua Hang Karst Forest
261	SRR27205237	SRP477910	PRJNA1051546	SAMN38790635	paired	ILLUMINA	Illumina MiSeq	VB53_S133_L001_R1_001.fastq	VB53_S133_L001_R2_001.fastq	VB53	2019-07-06	Wet	1501	0	T. germaini	Chua Hang Karst Forest
262	SRR27205236	SRP477910	PRJNA1051546	SAMN38790636	paired	ILLUMINA	Illumina MiSeq	VB54_S141_L001_R1_001.fastq	VB54_S141_L001_R2_001.fastq	VB54	2019-07-06	Wet	29698	16449	T. germaini	Chua Hang Karst Forest
263	SRR27205235	SRP477910	PRJNA1051546	SAMN38790637	paired	ILLUMINA	Illumina MiSeq	VB55_S142_L001_R1_001.fastq	VB55_S142_L001_R2_001.fastq	VB55	2019-07-06	Wet	36465	14888	T. germaini	Chua Hang Karst Forest
264	SRR27205234	SRP477910	PRJNA1051546	SAMN38790638	paired	ILLUMINA	Illumina MiSeq	VB56_S143_L001_R1_001.fastq	VB56_S143_L001_R2_001.fastq	VB56	2019-07-06	Wet	28304	13185	T. germaini	Chua Hang Karst Forest
265	SRR27205233	SRP477910	PRJNA1051546	SAMN38790639	paired	ILLUMINA	Illumina MiSeq	VB57_S144_L001_R1_001.fastq	VB57_S144_L001_R2_001.fastq	VB57	2019-07-06	Wet	42704	24126	T. germaini	Chua Hang Karst Forest
266	SRR27205232	SRP477910	PRJNA1051546	SAMN38790640	paired	ILLUMINA	Illumina MiSeq	VB58B_S160_L001_R1_001.fastq	VB58B_S160_L001_R2_001.fastq	VB58	2019-07-06	Wet	31254	20439	T. germaini	Chua Hang Karst Forest
267	SRR27205231	SRP477910	PRJNA1051546	SAMN38790641	paired	ILLUMINA	Illumina MiSeq	VB59_S134_L001_R1_001.fastq	VB59_S134_L001_R2_001.fastq	VB59	2019-07-07	Wet	39976	25757	T. germaini	Chua Hang Karst Forest
268	SRR27205230	SRP477910	PRJNA1051546	SAMN38790642	paired	ILLUMINA	Illumina MiSeq	VB60_S102_L001_R1_001.fastq	VB60_S102_L001_R2_001.fastq	VB60	2019-07-07	Wet	32189	16687	T. germaini	Chua Hang Karst Forest
269	SRR27205229	SRP477910	PRJNA1051546	SAMN38790643	paired	ILLUMINA	Illumina MiSeq	VB61_S103_L001_R1_001.fastq	VB61_S103_L001_R2_001.fastq	VB61	2019-08-17	Wet	44973	17264	T. germaini	Chua Hang Karst Forest
270	SRR27205228	SRP477910	PRJNA1051546	SAMN38790644	paired	ILLUMINA	Illumina MiSeq	VB62B_S161_L001_R1_001.fastq	VB62B_S161_L001_R2_001.fastq	VB62	2019-08-17	Wet	30781	20334	T. germaini	Chua Hang Karst Forest
271	SRR27205226	SRP477910	PRJNA1051546	SAMN38790645	paired	ILLUMINA	Illumina MiSeq	VB63_S145_L001_R1_001.fastq	VB63_S145_L001_R2_001.fastq	VB63	2019-08-17	Wet	28930	17988	T. germaini	Chua Hang Karst Forest
272	SRR27205225	SRP477910	PRJNA1051546	SAMN38790646	paired	ILLUMINA	Illumina MiSeq	VB64_S146_L001_R1_001.fastq	VB64_S146_L001_R2_001.fastq	VB64	2019-08-17	Wet	20503	12591	T. germaini	Chua Hang Karst Forest
273	SRR27205224	SRP477910	PRJNA1051546	SAMN38790647	paired	ILLUMINA	Illumina MiSeq	VB65_S147_L001_R1_001.fastq	VB65_S147_L001_R2_001.fastq	VB65	2019-08-17	Wet	42840	16607	T. germaini	Chua Hang Karst Forest
274	SRR27205223	SRP477910	PRJNA1051546	SAMN38790648	paired	ILLUMINA	Illumina MiSeq	VB66_S148_L001_R1_001.fastq	VB66_S148_L001_R2_001.fastq	VB66	2019-08-17	Wet	44918	18579	T. germaini	Chua Hang Karst Forest
275	SRR27205222	SRP477910	PRJNA1051546	SAMN38790649	paired	ILLUMINA	Illumina MiSeq	VB67A_S162_L001_R1_001.fastq	VB67A_S162_L001_R2_001.fastq	VB67	2019-08-17	Wet	28112	17200	T. germaini	Chua Hang Karst Forest
276	SRR27205221	SRP477910	PRJNA1051546	SAMN38790650	paired	ILLUMINA	Illumina MiSeq	VB68_S149_L001_R1_001.fastq	VB68_S149_L001_R2_001.fastq	VB68	2019-08-17	Wet	8071	4531	T. germaini	Chua Hang Karst Forest
277	SRR27205220	SRP477910	PRJNA1051546	SAMN38790651	paired	ILLUMINA	Illumina MiSeq	VB69_S104_L001_R1_001.fastq	VB69_S104_L001_R2_001.fastq	VB69	2019-08-18	Wet	34603	15464	T. germaini	Chua Hang Karst Forest
278	SRR27205219	SRP477910	PRJNA1051546	SAMN38790652	paired	ILLUMINA	Illumina MiSeq	VB70_S105_L001_R1_001.fastq	VB70_S105_L001_R2_001.fastq	VB70	2019-08-18	Wet	37477	27567	T. germaini	Chua Hang Karst Forest
279	SRR27205218	SRP477910	PRJNA1051546	SAMN38790653	paired	ILLUMINA	Illumina MiSeq	VB71_S106_L001_R1_001.fastq	VB71_S106_L001_R2_001.fastq	VB71	2019-08-18	Wet	31075	21605	T. germaini	Chua Hang Karst Forest
280	SRR27205217	SRP477910	PRJNA1051546	SAMN38790654	paired	ILLUMINA	Illumina MiSeq	VB72_S107_L001_R1_001.fastq	VB72_S107_L001_R2_001.fastq	VB72	2019-08-18	Wet	30054	17886	T. germaini	Chua Hang Karst Forest
281	SRR27205215	SRP477910	PRJNA1051546	SAMN38790655	paired	ILLUMINA	Illumina MiSeq	VB73_S108_L001_R1_001.fastq	VB73_S108_L001_R2_001.fastq	VB73	2019-09-04	Wet	35656	18737	T. germaini	Chua Hang Karst Forest
282	SRR27205214	SRP477910	PRJNA1051546	SAMN38790656	paired	ILLUMINA	Illumina MiSeq	VB74_S1_L001_R1_001.fastq	VB74_S1_L001_R2_001.fastq	VB74	2019-09-04	Wet	85828	30594	T. germaini	Chua Hang Karst Forest
283	SRR27205213	SRP477910	PRJNA1051546	SAMN38790657	paired	ILLUMINA	Illumina MiSeq	VB75_S109_L001_R1_001.fastq	VB75_S109_L001_R2_001.fastq	VB75	2019-09-04	Wet	34923	19440	T. germaini	Chua Hang Karst Forest
284	SRR27205212	SRP477910	PRJNA1051546	SAMN38790658	paired	ILLUMINA	Illumina MiSeq	VB76_S110_L001_R1_001.fastq	VB76_S110_L001_R2_001.fastq	VB76	2019-09-04	Wet	35589	20529	T. germaini	Chua Hang Karst Forest
285	SRR27205211	SRP477910	PRJNA1051546	SAMN38790659	paired	ILLUMINA	Illumina MiSeq	VB77_S111_L001_R1_001.fastq	VB77_S111_L001_R2_001.fastq	VB77	2019-09-04	Wet	28782	16356	T. germaini	Chua Hang Karst Forest
286	SRR27205115	SRP477910	PRJNA1051546	SAMN38790660	paired	ILLUMINA	Illumina MiSeq	VB78_S112_L001_R1_001.fastq	VB78_S112_L001_R2_001.fastq	VB78	2019-09-04	Wet	45020	24925	T. germaini	Chua Hang Karst Forest
287	SRR27205114	SRP477910	PRJNA1051546	SAMN38790661	paired	ILLUMINA	Illumina MiSeq	VB79_S113_L001_R1_001.fastq	VB79_S113_L001_R2_001.fastq	VB79	2019-09-04	Wet	36043	17236	T. germaini	Chua Hang Karst Forest
288	SRR27205113	SRP477910	PRJNA1051546	SAMN38790662	paired	ILLUMINA	Illumina MiSeq	VB80_S114_L001_R1_001.fastq	VB80_S114_L001_R2_001.fastq	VB80	2019-09-04	Wet	33224	17424	T. germaini	Chua Hang Karst Forest
289	SRR27205112	SRP477910	PRJNA1051546	SAMN38790663	paired	ILLUMINA	Illumina MiSeq	VB81_S115_L001_R1_001.fastq	VB81_S115_L001_R2_001.fastq	VB81	2019-09-04	Wet	37287	16217	T. germaini	Chua Hang Karst Forest
290	SRR27205111	SRP477910	PRJNA1051546	SAMN38790664	paired	ILLUMINA	Illumina MiSeq	VB82_S116_L001_R1_001.fastq	VB82_S116_L001_R2_001.fastq	VB82	2019-09-04	Wet	34168	20740	T. germaini	Chua Hang Karst Forest
291	SRR27205109	SRP477910	PRJNA1051546	SAMN38790665	paired	ILLUMINA	Illumina MiSeq	VB83_S117_L001_R1_001.fastq	VB83_S117_L001_R2_001.fastq	VB83	2019-09-04	Wet	37899	25935	T. germaini	Chua Hang Karst Forest
292	SRR27205108	SRP477910	PRJNA1051546	SAMN38790666	paired	ILLUMINA	Illumina MiSeq	VB84B_S163_L001_R1_001.fastq	VB84B_S163_L001_R2_001.fastq	VB84	2019-09-04	Wet	32281	20984	T. germaini	Chua Hang Karst Forest
293	SRR27205107	SRP477910	PRJNA1051546	SAMN38790667	paired	ILLUMINA	Illumina MiSeq	VB85_S115_L001_R1_001.fastq	VB85_S115_L001_R2_001.fastq	VB85	2019-10-21	Wet	32797	15509	T. germaini	Chua Hang Karst Forest
294	SRR27205106	SRP477910	PRJNA1051546	SAMN38790668	paired	ILLUMINA	Illumina MiSeq	VB86_S116_L001_R1_001.fastq	VB86_S116_L001_R2_001.fastq	VB86	2019-10-21	Wet	33329	16037	T. germaini	Chua Hang Karst Forest
295	SRR27205105	SRP477910	PRJNA1051546	SAMN38790669	paired	ILLUMINA	Illumina MiSeq	VB87_S117_L001_R1_001.fastq	VB87_S117_L001_R2_001.fastq	VB87	2019-10-21	Wet	32299	17576	T. germaini	Chua Hang Karst Forest
296	SRR27205104	SRP477910	PRJNA1051546	SAMN38790670	paired	ILLUMINA	Illumina MiSeq	VB88_S118_L001_R1_001.fastq	VB88_S118_L001_R2_001.fastq	VB88	2019-10-21	Wet	32711	17128	T. germaini	Chua Hang Karst Forest
297	SRR27205103	SRP477910	PRJNA1051546	SAMN38790671	paired	ILLUMINA	Illumina MiSeq	VB89_S119_L001_R1_001.fastq	VB89_S119_L001_R2_001.fastq	VB89	2019-10-21	Wet	32334	16727	T. germaini	Chua Hang Karst Forest
298	SRR27205102	SRP477910	PRJNA1051546	SAMN38790672	paired	ILLUMINA	Illumina MiSeq	VB90_S120_L001_R1_001.fastq	VB90_S120_L001_R2_001.fastq	VB90	2019-10-21	Wet	68510	21880	T. germaini	Chua Hang Karst Forest
299	SRR27205101	SRP477910	PRJNA1051546	SAMN38790673	paired	ILLUMINA	Illumina MiSeq	VB91_S121_L001_R1_001.fastq	VB91_S121_L001_R2_001.fastq	VB91	2019-10-21	Wet	36173	19040	T. germaini	Chua Hang Karst Forest
300	SRR27205100	SRP477910	PRJNA1051546	SAMN38790674	paired	ILLUMINA	Illumina MiSeq	VB92_S10_L001_R1_001.fastq	VB92_S10_L001_R2_001.fastq	VB92	2019-10-21	Wet	74014	38376	T. germaini	Chua Hang Karst Forest
301	SRR27205097	SRP477910	PRJNA1051546	SAMN38790675	paired	ILLUMINA	Illumina MiSeq	VB93_S123_L001_R1_001.fastq	VB93_S123_L001_R2_001.fastq	VB93	2019-10-21	Wet	43000	19002	T. germaini	Chua Hang Karst Forest
302	SRR27205096	SRP477910	PRJNA1051546	SAMN38790676	paired	ILLUMINA	Illumina MiSeq	VB94_S11_L001_R1_001.fastq	VB94_S11_L001_R2_001.fastq	VB94	2019-10-21	Wet	73775	55266	T. germaini	Chua Hang Karst Forest
303	SRR27205095	SRP477910	PRJNA1051546	SAMN38790677	paired	ILLUMINA	Illumina MiSeq	VB95_S125_L001_R1_001.fastq	VB95_S125_L001_R2_001.fastq	VB95	2019-10-21	Wet	34392	15669	T. germaini	Chua Hang Karst Forest
304	SRR27205094	SRP477910	PRJNA1051546	SAMN38790678	paired	ILLUMINA	Illumina MiSeq	VB96_S126_L001_R1_001.fastq	VB96_S126_L001_R2_001.fastq	VB96	2019-11-22	Dry	38237	21012	T. germaini	Chua Hang Karst Forest
305	SRR27205093	SRP477910	PRJNA1051546	SAMN38790679	paired	ILLUMINA	Illumina MiSeq	VB97_S127_L001_R1_001.fastq	VB97_S127_L001_R2_001.fastq	VB97	2019-11-22	Dry	44785	23527	T. germaini	Chua Hang Karst Forest
306	SRR27205092	SRP477910	PRJNA1051546	SAMN38790680	paired	ILLUMINA	Illumina MiSeq	VB98_S128_L001_R1_001.fastq	VB98_S128_L001_R2_001.fastq	VB98	2019-11-22	Dry	49985	14039	T. germaini	Chua Hang Karst Forest
307	SRR27205091	SRP477910	PRJNA1051546	SAMN38790681	paired	ILLUMINA	Illumina MiSeq	VB99_S129_L001_R1_001.fastq	VB99_S129_L001_R2_001.fastq	VB99	2019-11-22	Dry	31931	15573	T. germaini	Chua Hang Karst Forest
308	SRR27205090	SRP477910	PRJNA1051546	SAMN38790682	paired	ILLUMINA	Illumina MiSeq	VB101_S130_L001_R1_001.fastq	VB101_S130_L001_R2_001.fastq	VB101	2019-11-22	Dry	41764	13576	T. germaini	Chua Hang Karst Forest
309	SRR27205089	SRP477910	PRJNA1051546	SAMN38790683	paired	ILLUMINA	Illumina MiSeq	VB102_S131_L001_R1_001.fastq	VB102_S131_L001_R2_001.fastq	VB102	2019-11-22	Dry	25647	11357	T. germaini	Chua Hang Karst Forest
310	SRR27205088	SRP477910	PRJNA1051546	SAMN38790684	paired	ILLUMINA	Illumina MiSeq	VB103_S132_L001_R1_001.fastq	VB103_S132_L001_R2_001.fastq	VB103	2019-11-22	Dry	34810	20640	T. germaini	Chua Hang Karst Forest
311	SRR27205086	SRP477910	PRJNA1051546	SAMN38790685	paired	ILLUMINA	Illumina MiSeq	VB104_S133_L001_R1_001.fastq	VB104_S133_L001_R2_001.fastq	VB104	2019-11-22	Dry	24895	15350	T. germaini	Chua Hang Karst Forest
312	SRR27205085	SRP477910	PRJNA1051546	SAMN38790686	paired	ILLUMINA	Illumina MiSeq	VB105_S134_L001_R1_001.fastq	VB105_S134_L001_R2_001.fastq	VB105	2019-11-22	Dry	44722	29015	T. germaini	Chua Hang Karst Forest
313	SRR27205084	SRP477910	PRJNA1051546	SAMN38790687	paired	ILLUMINA	Illumina MiSeq	VB106_S135_L001_R1_001.fastq	VB106_S135_L001_R2_001.fastq	VB106	2019-11-22	Dry	23882	14131	T. germaini	Chua Hang Karst Forest
314	SRR27205051	SRP477910	PRJNA1051546	SAMN38790688	paired	ILLUMINA	Illumina MiSeq	VB107_S136_L001_R1_001.fastq	VB107_S136_L001_R2_001.fastq	VB107	2019-12-07	Dry	28651	16425	T. germaini	Chua Hang Karst Forest
315	SRR27205050	SRP477910	PRJNA1051546	SAMN38790689	paired	ILLUMINA	Illumina MiSeq	VB108_S137_L001_R1_001.fastq	VB108_S137_L001_R2_001.fastq	VB108	2019-12-07	Dry	39458	22891	T. germaini	Chua Hang Karst Forest
316	SRR27205049	SRP477910	PRJNA1051546	SAMN38790690	paired	ILLUMINA	Illumina MiSeq	VB109_S138_L001_R1_001.fastq	VB109_S138_L001_R2_001.fastq	VB109	2019-12-07	Dry	32263	19356	T. germaini	Chua Hang Karst Forest
317	SRR27205048	SRP477910	PRJNA1051546	SAMN38790691	paired	ILLUMINA	Illumina MiSeq	VB110_S139_L001_R1_001.fastq	VB110_S139_L001_R2_001.fastq	VB110	2019-12-07	Dry	34332	22139	T. germaini	Chua Hang Karst Forest
318	SRR27205047	SRP477910	PRJNA1051546	SAMN38790692	paired	ILLUMINA	Illumina MiSeq	VB111_S140_L001_R1_001.fastq	VB111_S140_L001_R2_001.fastq	VB111	2019-12-07	Dry	31908	20351	T. germaini	Chua Hang Karst Forest
319	SRR27205046	SRP477910	PRJNA1051546	SAMN38790693	paired	ILLUMINA	Illumina MiSeq	VB112_S141_L001_R1_001.fastq	VB112_S141_L001_R2_001.fastq	VB112	2019-12-07	Dry	33381	20673	T. germaini	Chua Hang Karst Forest
320	SRR27205045	SRP477910	PRJNA1051546	SAMN38790694	paired	ILLUMINA	Illumina MiSeq	VB113_S142_L001_R1_001.fastq	VB113_S142_L001_R2_001.fastq	VB113	2019-12-07	Dry	42057	22341	T. germaini	Chua Hang Karst Forest
321	SRR27205043	SRP477910	PRJNA1051546	SAMN38790695	paired	ILLUMINA	Illumina MiSeq	VB114_S143_L001_R1_001.fastq	VB114_S143_L001_R2_001.fastq	VB114	2019-12-07	Dry	47104	27710	T. germaini	Chua Hang Karst Forest
322	SRR27205042	SRP477910	PRJNA1051546	SAMN38790696	paired	ILLUMINA	Illumina MiSeq	VB116_S144_L001_R1_001.fastq	VB116_S144_L001_R2_001.fastq	VB116	2020-01-19	Dry	30896	15445	T. germaini	Chua Hang Karst Forest
323	SRR27205041	SRP477910	PRJNA1051546	SAMN38790697	paired	ILLUMINA	Illumina MiSeq	VB117_S145_L001_R1_001.fastq	VB117_S145_L001_R2_001.fastq	VB117	2020-01-19	Dry	34422	22084	T. germaini	Chua Hang Karst Forest
324	SRR27205040	SRP477910	PRJNA1051546	SAMN38790698	paired	ILLUMINA	Illumina MiSeq	VB118_S146_L001_R1_001.fastq	VB118_S146_L001_R2_001.fastq	VB118	2020-01-20	Dry	33372	18903	T. germaini	Chua Hang Karst Forest
325	SRR27205039	SRP477910	PRJNA1051546	SAMN38790699	paired	ILLUMINA	Illumina MiSeq	VB119_S147_L001_R1_001.fastq	VB119_S147_L001_R2_001.fastq	VB119	2020-01-20	Dry	32982	21107	T. germaini	Chua Hang Karst Forest
326	SRR27205038	SRP477910	PRJNA1051546	SAMN38790700	paired	ILLUMINA	Illumina MiSeq	VB120_S148_L001_R1_001.fastq	VB120_S148_L001_R2_001.fastq	VB120	2020-01-20	Dry	24148	15662	T. germaini	Chua Hang Karst Forest
327	SRR27205037	SRP477910	PRJNA1051546	SAMN38790701	paired	ILLUMINA	Illumina MiSeq	VB121_S149_L001_R1_001.fastq	VB121_S149_L001_R2_001.fastq	VB121	2020-01-20	Dry	36476	22600	T. germaini	Chua Hang Karst Forest
328	SRR27205036	SRP477910	PRJNA1051546	SAMN38790702	paired	ILLUMINA	Illumina MiSeq	VB122_S150_L001_R1_001.fastq	VB122_S150_L001_R2_001.fastq	VB122	2020-01-20	Dry	41620	20636	T. germaini	Chua Hang Karst Forest
329	SRR27205035	SRP477910	PRJNA1051546	SAMN38790703	paired	ILLUMINA	Illumina MiSeq	VB123_S151_L001_R1_001.fastq	VB123_S151_L001_R2_001.fastq	VB123	2020-01-20	Dry	33116	20239	T. germaini	Chua Hang Karst Forest
330	SRR27205034	SRP477910	PRJNA1051546	SAMN38790704	paired	ILLUMINA	Illumina MiSeq	VB124_S152_L001_R1_001.fastq	VB124_S152_L001_R2_001.fastq	VB124	2020-01-20	Dry	34446	22222	T. germaini	Chua Hang Karst Forest
331	SRR27205032	SRP477910	PRJNA1051546	SAMN38790705	paired	ILLUMINA	Illumina MiSeq	VB125_S153_L001_R1_001.fastq	VB125_S153_L001_R2_001.fastq	VB125	2020-01-20	Dry	25624	14915	T. germaini	Chua Hang Karst Forest
332	SRR27205031	SRP477910	PRJNA1051546	SAMN38790706	paired	ILLUMINA	Illumina MiSeq	VB126_S154_L001_R1_001.fastq	VB126_S154_L001_R2_001.fastq	VB126	2020-01-20	Dry	30157	13267	T. germaini	Chua Hang Karst Forest
333	SRR27205030	SRP477910	PRJNA1051546	SAMN38790707	paired	ILLUMINA	Illumina MiSeq	VB127_S155_L001_R1_001.fastq	VB127_S155_L001_R2_001.fastq	VB127	2020-01-20	Dry	26198	15817	T. germaini	Chua Hang Karst Forest
334	SRR27205029	SRP477910	PRJNA1051546	SAMN38790708	paired	ILLUMINA	Illumina MiSeq	VB128_S156_L001_R1_001.fastq	VB128_S156_L001_R2_001.fastq	VB128	2020-02-21	Dry	20787	13037	T. germaini	Chua Hang Karst Forest
335	SRR27205028	SRP477910	PRJNA1051546	SAMN38790709	paired	ILLUMINA	Illumina MiSeq	VB129_S12_L001_R1_001.fastq	VB129_S12_L001_R2_001.fastq	VB129	2020-02-21	Dry	81143	38503	T. germaini	Chua Hang Karst Forest
336	SRR27205027	SRP477910	PRJNA1051546	SAMN38790710	paired	ILLUMINA	Illumina MiSeq	VB130_S158_L001_R1_001.fastq	VB130_S158_L001_R2_001.fastq	VB130	2020-02-21	Dry	29412	17304	T. germaini	Chua Hang Karst Forest
337	SRR27205026	SRP477910	PRJNA1051546	SAMN38790711	paired	ILLUMINA	Illumina MiSeq	VB131_S159_L001_R1_001.fastq	VB131_S159_L001_R2_001.fastq	VB131	2020-02-21	Dry	30904	15016	T. germaini	Chua Hang Karst Forest
338	SRR27205025	SRP477910	PRJNA1051546	SAMN38790712	paired	ILLUMINA	Illumina MiSeq	VB132_S160_L001_R1_001.fastq	VB132_S160_L001_R2_001.fastq	VB132	2020-02-22	Dry	35313	21954	T. germaini	Chua Hang Karst Forest
339	SRR27205024	SRP477910	PRJNA1051546	SAMN38790713	paired	ILLUMINA	Illumina MiSeq	VX11_S17_L001_R1_001.fastq	VX11_S17_L001_R2_001.fastq	VX11	13/4/2019	Dry	75920	51814	T. crepusculus	Xuan Lien National Park
340	SRR27205023	SRP477910	PRJNA1051546	SAMN38790714	paired	ILLUMINA	Illumina MiSeq	VX12_S18_L001_R1_001.fastq	VX12_S18_L001_R2_001.fastq	VX12	13/4/2019	Dry	68693	50210	T. crepusculus	Xuan Lien National Park
341	SRR27205021	SRP477910	PRJNA1051546	SAMN38790715	paired	ILLUMINA	Illumina MiSeq	VX13_S19_L001_R1_001.fastq	VX13_S19_L001_R2_001.fastq	VX13	13/4/2019	Dry	71595	50863	T. crepusculus	Xuan Lien National Park
342	SRR27205020	SRP477910	PRJNA1051546	SAMN38790716	paired	ILLUMINA	Illumina MiSeq	VX14_S20_L001_R1_001.fastq	VX14_S20_L001_R2_001.fastq	VX14	13/4/2019	Dry	68322	44640	T. crepusculus	Xuan Lien National Park
343	SRR27205210	SRP477910	PRJNA1051546	SAMN38790717	paired	ILLUMINA	Illumina MiSeq	VX31_S46_L001_R1_001.fastq	VX31_S46_L001_R2_001.fastq	VX31	15/6/2019	Wet	119219	31025	T. crepusculus	Xuan Lien National Park
344	SRR27205209	SRP477910	PRJNA1051546	SAMN38790718	paired	ILLUMINA	Illumina MiSeq	VX32_S47_L001_R1_001.fastq	VX32_S47_L001_R2_001.fastq	VX32	15/6/2019	Wet	120450	13558	T. crepusculus	Xuan Lien National Park
345	SRR27205208	SRP477910	PRJNA1051546	SAMN38790719	paired	ILLUMINA	Illumina MiSeq	VX33_S21_L001_R1_001.fastq	VX33_S21_L001_R2_001.fastq	VX33	16/6/2019	Wet	59449	33396	T. crepusculus	Xuan Lien National Park
346	SRR27205207	SRP477910	PRJNA1051546	SAMN38790720	paired	ILLUMINA	Illumina MiSeq	VX34_S22_L001_R1_001.fastq	VX34_S22_L001_R2_001.fastq	VX34	16/6/2019	Wet	48223	26464	T. crepusculus	Xuan Lien National Park
347	SRR27205206	SRP477910	PRJNA1051546	SAMN38790721	paired	ILLUMINA	Illumina MiSeq	VX35_S23_L001_R1_001.fastq	VX35_S23_L001_R2_001.fastq	VX35	2019-04-07	Wet	56597	28909	T. crepusculus	Xuan Lien National Park
348	SRR27205205	SRP477910	PRJNA1051546	SAMN38790722	paired	ILLUMINA	Illumina MiSeq	VX36_S24_L001_R1_001.fastq	VX36_S24_L001_R2_001.fastq	VX36	2019-04-07	Wet	54945	31435	T. crepusculus	Xuan Lien National Park
349	SRR27205204	SRP477910	PRJNA1051546	SAMN38790723	paired	ILLUMINA	Illumina MiSeq	VX37_S25_L001_R1_001.fastq	VX37_S25_L001_R2_001.fastq	VX37	2019-04-07	Wet	54474	29659	T. crepusculus	Xuan Lien National Park
350	SRR27205203	SRP477910	PRJNA1051546	SAMN38790724	paired	ILLUMINA	Illumina MiSeq	VX38_S26_L001_R1_001.fastq	VX38_S26_L001_R2_001.fastq	VX38	2019-04-07	Wet	57928	33273	T. crepusculus	Xuan Lien National Park
351	SRR27205201	SRP477910	PRJNA1051546	SAMN38790725	paired	ILLUMINA	Illumina MiSeq	VX39_S27_L001_R1_001.fastq	VX39_S27_L001_R2_001.fastq	VX39	2019-04-07	Wet	55017	29260	T. crepusculus	Xuan Lien National Park
352	SRR27205200	SRP477910	PRJNA1051546	SAMN38790726	paired	ILLUMINA	Illumina MiSeq	VX41_S48_L001_R1_001.fastq	VX41_S48_L001_R2_001.fastq	VX41	16/7/2019	Wet	78822	18893	T. crepusculus	Xuan Lien National Park
353	SRR27205199	SRP477910	PRJNA1051546	SAMN38790727	paired	ILLUMINA	Illumina MiSeq	VX42_S49_L001_R1_001.fastq	VX42_S49_L001_R2_001.fastq	VX42	16/7/2019	Wet	17699	3843	T. crepusculus	Xuan Lien National Park
354	SRR27205198	SRP477910	PRJNA1051546	SAMN38790728	paired	ILLUMINA	Illumina MiSeq	VX43_S50_L001_R1_001.fastq	VX43_S50_L001_R2_001.fastq	VX43	16/7/2019	Wet	58906	21984	T. crepusculus	Xuan Lien National Park
355	SRR27205197	SRP477910	PRJNA1051546	SAMN38790729	paired	ILLUMINA	Illumina MiSeq	VX44_S51_L001_R1_001.fastq	VX44_S51_L001_R2_001.fastq	VX44	16/7/2019	Wet	60497	11642	T. crepusculus	Xuan Lien National Park
356	SRR27205196	SRP477910	PRJNA1051546	SAMN38790730	paired	ILLUMINA	Illumina MiSeq	VX45_S52_L001_R1_001.fastq	VX45_S52_L001_R2_001.fastq	VX45	2019-11-08	Wet	66531	22777	T. crepusculus	Xuan Lien National Park
357	SRR27205195	SRP477910	PRJNA1051546	SAMN38790731	paired	ILLUMINA	Illumina MiSeq	VX46_S53_L001_R1_001.fastq	VX46_S53_L001_R2_001.fastq	VX46	2019-11-08	Wet	77496	28052	T. crepusculus	Xuan Lien National Park
358	SRR27205194	SRP477910	PRJNA1051546	SAMN38790732	paired	ILLUMINA	Illumina MiSeq	VX47_S28_L001_R1_001.fastq	VX47_S28_L001_R2_001.fastq	VX47	2019-11-08	Wet	64336	28020	T. crepusculus	Xuan Lien National Park
359	SRR27205193	SRP477910	PRJNA1051546	SAMN38790733	paired	ILLUMINA	Illumina MiSeq	VX48_S29_L001_R1_001.fastq	VX48_S29_L001_R2_001.fastq	VX48	2019-11-08	Wet	67716	12979	T. crepusculus	Xuan Lien National Park
360	SRR27205192	SRP477910	PRJNA1051546	SAMN38790734	paired	ILLUMINA	Illumina MiSeq	VX49_S30_L001_R1_001.fastq	VX49_S30_L001_R2_001.fastq	VX49	2019-11-08	Wet	57026	16084	T. crepusculus	Xuan Lien National Park
361	SRR27205190	SRP477910	PRJNA1051546	SAMN38790735	paired	ILLUMINA	Illumina MiSeq	VX50_S31_L001_R1_001.fastq	VX50_S31_L001_R2_001.fastq	VX50	2019-11-08	Wet	75785	21270	T. crepusculus	Xuan Lien National Park
362	SRR27205189	SRP477910	PRJNA1051546	SAMN38790736	paired	ILLUMINA	Illumina MiSeq	VX51_S32_L001_R1_001.fastq	VX51_S32_L001_R2_001.fastq	VX51	2019-11-08	Wet	88176	19331	T. crepusculus	Xuan Lien National Park
363	SRR27205188	SRP477910	PRJNA1051546	SAMN38790737	paired	ILLUMINA	Illumina MiSeq	VX52_S33_L001_R1_001.fastq	VX52_S33_L001_R2_001.fastq	VX52	2019-11-08	Wet	65762	11371	T. crepusculus	Xuan Lien National Park
364	SRR27205187	SRP477910	PRJNA1051546	SAMN38790738	paired	ILLUMINA	Illumina MiSeq	VX53_S34_L001_R1_001.fastq	VX53_S34_L001_R2_001.fastq	VX53	2019-11-08	Wet	67875	20355	T. crepusculus	Xuan Lien National Park
365	SRR27205186	SRP477910	PRJNA1051546	SAMN38790739	paired	ILLUMINA	Illumina MiSeq	VX54_S35_L001_R1_001.fastq	VX54_S35_L001_R2_001.fastq	VX54	2019-11-08	Wet	89590	21388	T. crepusculus	Xuan Lien National Park
366	SRR27205185	SRP477910	PRJNA1051546	SAMN38790740	paired	ILLUMINA	Illumina MiSeq	VX55_S36_L001_R1_001.fastq	VX55_S36_L001_R2_001.fastq	VX55	2019-12-09	Wet	117946	32411	T. crepusculus	Xuan Lien National Park
367	SRR27205184	SRP477910	PRJNA1051546	SAMN38790741	paired	ILLUMINA	Illumina MiSeq	VX56_S37_L001_R1_001.fastq	VX56_S37_L001_R2_001.fastq	VX56	2019-12-09	Wet	99155	33292	T. crepusculus	Xuan Lien National Park
368	SRR27205183	SRP477910	PRJNA1051546	SAMN38790742	paired	ILLUMINA	Illumina MiSeq	VX57_S38_L001_R1_001.fastq	VX57_S38_L001_R2_001.fastq	VX57	2019-12-09	Wet	87197	31029	T. crepusculus	Xuan Lien National Park
369	SRR27205182	SRP477910	PRJNA1051546	SAMN38790743	paired	ILLUMINA	Illumina MiSeq	VX58_S39_L001_R1_001.fastq	VX58_S39_L001_R2_001.fastq	VX58	2019-12-09	Wet	79236	30058	T. crepusculus	Xuan Lien National Park
370	SRR27205181	SRP477910	PRJNA1051546	SAMN38790744	paired	ILLUMINA	Illumina MiSeq	VX59_S40_L001_R1_001.fastq	VX59_S40_L001_R2_001.fastq	VX59	2019-12-09	Wet	80277	42468	T. crepusculus	Xuan Lien National Park
371	SRR27205179	SRP477910	PRJNA1051546	SAMN38790745	paired	ILLUMINA	Illumina MiSeq	VX60_S41_L001_R1_001.fastq	VX60_S41_L001_R2_001.fastq	VX60	2019-12-09	Wet	103757	32563	T. crepusculus	Xuan Lien National Park
372	SRR27204987	SRP477910	PRJNA1051546	SAMN38790746	paired	ILLUMINA	Illumina MiSeq	VX61_S42_L001_R1_001.fastq	VX61_S42_L001_R2_001.fastq	VX61	2019-12-09	Wet	113003	25555	T. crepusculus	Xuan Lien National Park
373	SRR27204986	SRP477910	PRJNA1051546	SAMN38790747	paired	ILLUMINA	Illumina MiSeq	VX62_S43_L001_R1_001.fastq	VX62_S43_L001_R2_001.fastq	VX62	2019-12-09	Wet	110129	21983	T. crepusculus	Xuan Lien National Park
374	SRR27204985	SRP477910	PRJNA1051546	SAMN38790748	paired	ILLUMINA	Illumina MiSeq	VX63_S44_L001_R1_001.fastq	VX63_S44_L001_R2_001.fastq	VX63	2019-12-09	Wet	88486	22200	T. crepusculus	Xuan Lien National Park
375	SRR27204984	SRP477910	PRJNA1051546	SAMN38790749	paired	ILLUMINA	Illumina MiSeq	VX64_S45_L001_R1_001.fastq	VX64_S45_L001_R2_001.fastq	VX64	2019-12-09	Wet	66642	21949	T. crepusculus	Xuan Lien National Park
376	SRR27204983	SRP477910	PRJNA1051546	SAMN38790750	paired	ILLUMINA	Illumina MiSeq	VX65_S53_L001_R1_001.fastq	VX65_S53_L001_R2_001.fastq	VX65	2019-08-10	Wet	38923	11222	T. crepusculus	Xuan Lien National Park
377	SRR27204982	SRP477910	PRJNA1051546	SAMN38790751	paired	ILLUMINA	Illumina MiSeq	VX66_S54_L001_R1_001.fastq	VX66_S54_L001_R2_001.fastq	VX66	2019-08-10	Wet	35138	11096	T. crepusculus	Xuan Lien National Park
378	SRR27204981	SRP477910	PRJNA1051546	SAMN38790752	paired	ILLUMINA	Illumina MiSeq	VX67_S55_L001_R1_001.fastq	VX67_S55_L001_R2_001.fastq	VX67	2019-09-10	Wet	30198	17992	T. crepusculus	Xuan Lien National Park
379	SRR27204980	SRP477910	PRJNA1051546	SAMN38790753	paired	ILLUMINA	Illumina MiSeq	VX68_S56_L001_R1_001.fastq	VX68_S56_L001_R2_001.fastq	VX68	2019-09-10	Wet	40883	22520	T. crepusculus	Xuan Lien National Park
380	SRR27204979	SRP477910	PRJNA1051546	SAMN38790754	paired	ILLUMINA	Illumina MiSeq	VX69_S57_L001_R1_001.fastq	VX69_S57_L001_R2_001.fastq	VX69	2019-09-10	Wet	37710	22509	T. crepusculus	Xuan Lien National Park
381	SRR27204977	SRP477910	PRJNA1051546	SAMN38790755	paired	ILLUMINA	Illumina MiSeq	VX70_S58_L001_R1_001.fastq	VX70_S58_L001_R2_001.fastq	VX70	2019-09-10	Wet	42883	26768	T. crepusculus	Xuan Lien National Park
382	SRR27204976	SRP477910	PRJNA1051546	SAMN38790756	paired	ILLUMINA	Illumina MiSeq	VX71_S59_L001_R1_001.fastq	VX71_S59_L001_R2_001.fastq	VX71	2019-09-10	Wet	31457	19287	T. crepusculus	Xuan Lien National Park
383	SRR27204975	SRP477910	PRJNA1051546	SAMN38790757	paired	ILLUMINA	Illumina MiSeq	VX72_S60_L001_R1_001.fastq	VX72_S60_L001_R2_001.fastq	VX72	2019-09-10	Wet	35508	20396	T. crepusculus	Xuan Lien National Park
384	SRR27204974	SRP477910	PRJNA1051546	SAMN38790758	paired	ILLUMINA	Illumina MiSeq	VX73_S61_L001_R1_001.fastq	VX73_S61_L001_R2_001.fastq	VX73	2019-09-10	Wet	42758	26289	T. crepusculus	Xuan Lien National Park
385	SRR27204973	SRP477910	PRJNA1051546	SAMN38790759	paired	ILLUMINA	Illumina MiSeq	VX74_S62_L001_R1_001.fastq	VX74_S62_L001_R2_001.fastq	VX74	2019-09-10	Wet	34626	20729	T. crepusculus	Xuan Lien National Park
386	SRR27204972	SRP477910	PRJNA1051546	SAMN38790760	paired	ILLUMINA	Illumina MiSeq	VX75_S63_L001_R1_001.fastq	VX75_S63_L001_R2_001.fastq	VX75	16/11/2019	Dry	34452	22206	T. crepusculus	Xuan Lien National Park
387	SRR27204971	SRP477910	PRJNA1051546	SAMN38790761	paired	ILLUMINA	Illumina MiSeq	VX76_S64_L001_R1_001.fastq	VX76_S64_L001_R2_001.fastq	VX76	16/11/2019	Dry	27910	13877	T. crepusculus	Xuan Lien National Park
388	SRR27204970	SRP477910	PRJNA1051546	SAMN38790762	paired	ILLUMINA	Illumina MiSeq	VX77_S65_L001_R1_001.fastq	VX77_S65_L001_R2_001.fastq	VX77	16/11/2019	Dry	42941	24988	T. crepusculus	Xuan Lien National Park
389	SRR27204969	SRP477910	PRJNA1051546	SAMN38790763	paired	ILLUMINA	Illumina MiSeq	VX78_S66_L001_R1_001.fastq	VX78_S66_L001_R2_001.fastq	VX78	16/11/2019	Dry	56755	15248	T. crepusculus	Xuan Lien National Park
390	SRR27204968	SRP477910	PRJNA1051546	SAMN38790764	paired	ILLUMINA	Illumina MiSeq	VX81_S67_L001_R1_001.fastq	VX81_S67_L001_R2_001.fastq	VX81	23/12/2019	Dry	41230	20461	T. crepusculus	Xuan Lien National Park
391	SRR27204966	SRP477910	PRJNA1051546	SAMN38790765	paired	ILLUMINA	Illumina MiSeq	VX82_S68_L001_R1_001.fastq	VX82_S68_L001_R2_001.fastq	VX82	23/12/2019	Dry	70305	23116	T. crepusculus	Xuan Lien National Park
392	SRR27204965	SRP477910	PRJNA1051546	SAMN38790766	paired	ILLUMINA	Illumina MiSeq	VX83_S126_L001_R1_001.fastq	VX83_S126_L001_R2_001.fastq	VX83	23/12/2019	Dry	111990	43416	T. crepusculus	Xuan Lien National Park
393	SRR27204964	SRP477910	PRJNA1051546	SAMN38790767	paired	ILLUMINA	Illumina MiSeq	VX83_S69_L001_R1_001.fastq	VX83_S69_L001_R2_001.fastq	VX83	23/12/2019	Dry	216738	84594	T. crepusculus	Xuan Lien National Park
394	SRR27204963	SRP477910	PRJNA1051546	SAMN38790768	paired	ILLUMINA	Illumina MiSeq	VX84_S127_L001_R1_001.fastq	VX84_S127_L001_R2_001.fastq	VX84	23/12/2019	Dry	92002	34573	T. crepusculus	Xuan Lien National Park
395	SRR27204962	SRP477910	PRJNA1051546	SAMN38790769	paired	ILLUMINA	Illumina MiSeq	VX84_S70_L001_R1_001.fastq	VX84_S70_L001_R2_001.fastq	VX84	23/12/2019	Dry	138334	67864	T. crepusculus	Xuan Lien National Park
396	SRR27204961	SRP477910	PRJNA1051546	SAMN38790770	paired	ILLUMINA	Illumina MiSeq	VX85_S71_L001_R1_001.fastq	VX85_S71_L001_R2_001.fastq	VX85	23/12/2019	Dry	51742	23658	T. crepusculus	Xuan Lien National Park
397	SRR27204960	SRP477910	PRJNA1051546	SAMN38790771	paired	ILLUMINA	Illumina MiSeq	VX86_S72_L001_R1_001.fastq	VX86_S72_L001_R2_001.fastq	VX86	23/12/2019	Dry	60487	29569	T. crepusculus	Xuan Lien National Park
398	SRR27204959	SRP477910	PRJNA1051546	SAMN38790772	paired	ILLUMINA	Illumina MiSeq	VX87_S73_L001_R1_001.fastq	VX87_S73_L001_R2_001.fastq	VX87	23/12/2019	Dry	56509	22224	T. crepusculus	Xuan Lien National Park
399	SRR27204958	SRP477910	PRJNA1051546	SAMN38790773	paired	ILLUMINA	Illumina MiSeq	VX88_S74_L001_R1_001.fastq	VX88_S74_L001_R2_001.fastq	VX88	23/12/2019	Dry	62658	31779	T. crepusculus	Xuan Lien National Park
400	SRR27204957	SRP477910	PRJNA1051546	SAMN38790774	paired	ILLUMINA	Illumina MiSeq	VX89_S75_L001_R1_001.fastq	VX89_S75_L001_R2_001.fastq	VX89	2020-01-06	Dry	40669	24522	T. crepusculus	Xuan Lien National Park
401	SRR27205082	SRP477910	PRJNA1051546	SAMN38790775	paired	ILLUMINA	Illumina MiSeq	VX90_S76_L001_R1_001.fastq	VX90_S76_L001_R2_001.fastq	VX90	2020-01-06	Dry	53448	22207	T. crepusculus	Xuan Lien National Park
402	SRR27205081	SRP477910	PRJNA1051546	SAMN38790776	paired	ILLUMINA	Illumina MiSeq	VX91_S77_L001_R1_001.fastq	VX91_S77_L001_R2_001.fastq	VX91	2020-01-06	Dry	45812	21043	T. crepusculus	Xuan Lien National Park
403	SRR27205080	SRP477910	PRJNA1051546	SAMN38790777	paired	ILLUMINA	Illumina MiSeq	VX92_S78_L001_R1_001.fastq	VX92_S78_L001_R2_001.fastq	VX92	2020-01-06	Dry	57354	30328	T. crepusculus	Xuan Lien National Park
404	SRR27205079	SRP477910	PRJNA1051546	SAMN38790778	paired	ILLUMINA	Illumina MiSeq	VX93_S79_L001_R1_001.fastq	VX93_S79_L001_R2_001.fastq	VX93	2020-01-06	Dry	75314	30677	T. crepusculus	Xuan Lien National Park
405	SRR27205078	SRP477910	PRJNA1051546	SAMN38790779	paired	ILLUMINA	Illumina MiSeq	VX94_S80_L001_R1_001.fastq	VX94_S80_L001_R2_001.fastq	VX94	2020-01-08	Dry	65881	19092	T. crepusculus	Xuan Lien National Park
406	SRR27205077	SRP477910	PRJNA1051546	SAMN38790780	paired	ILLUMINA	Illumina MiSeq	VX95_S81_L001_R1_001.fastq	VX95_S81_L001_R2_001.fastq	VX95	2020-01-08	Dry	41730	20905	T. crepusculus	Xuan Lien National Park
407	SRR27205076	SRP477910	PRJNA1051546	SAMN38790781	paired	ILLUMINA	Illumina MiSeq	VX96_S82_L001_R1_001.fastq	VX96_S82_L001_R2_001.fastq	VX96	2020-01-08	Dry	57472	19172	T. crepusculus	Xuan Lien National Park
408	SRR27205075	SRP477910	PRJNA1051546	SAMN38790782	paired	ILLUMINA	Illumina MiSeq	VX97_S83_L001_R1_001.fastq	VX97_S83_L001_R2_001.fastq	VX97	2020-01-08	Dry	40831	23269	T. crepusculus	Xuan Lien National Park
409	SRR27205074	SRP477910	PRJNA1051546	SAMN38790783	paired	ILLUMINA	Illumina MiSeq	VX98_S84_L001_R1_001.fastq	VX98_S84_L001_R2_001.fastq	VX98	2020-01-08	Dry	71925	24378	T. crepusculus	Xuan Lien National Park
410	SRR27205073	SRP477910	PRJNA1051546	SAMN38790784	paired	ILLUMINA	Illumina MiSeq	VX99_S85_L001_R1_001.fastq	VX99_S85_L001_R2_001.fastq	VX99	2020-02-05	Dry	49137	22563	T. crepusculus	Xuan Lien National Park
411	SRR27205071	SRP477910	PRJNA1051546	SAMN38790785	paired	ILLUMINA	Illumina MiSeq	VX100_S86_L001_R1_001.fastq	VX100_S86_L001_R2_001.fastq	VX100	2020-02-05	Dry	52012	26823	T. crepusculus	Xuan Lien National Park
412	SRR27205070	SRP477910	PRJNA1051546	SAMN38790786	paired	ILLUMINA	Illumina MiSeq	VX101_S87_L001_R1_001.fastq	VX101_S87_L001_R2_001.fastq	VX101	2020-02-05	Dry	40767	19695	T. crepusculus	Xuan Lien National Park
413	SRR27205069	SRP477910	PRJNA1051546	SAMN38790787	paired	ILLUMINA	Illumina MiSeq	VX102_S88_L001_R1_001.fastq	VX102_S88_L001_R2_001.fastq	VX102	2020-02-05	Dry	44211	27508	T. crepusculus	Xuan Lien National Park
414	SRR27205068	SRP477910	PRJNA1051546	SAMN38790788	paired	ILLUMINA	Illumina MiSeq	VX103_S89_L001_R1_001.fastq	VX103_S89_L001_R2_001.fastq	VX103	2020-02-05	Dry	71909	28153	T. crepusculus	Xuan Lien National Park
415	SRR27205067	SRP477910	PRJNA1051546	SAMN38790789	paired	ILLUMINA	Illumina MiSeq	VX104_S90_L001_R1_001.fastq	VX104_S90_L001_R2_001.fastq	VX104	2020-02-05	Dry	53074	20082	T. crepusculus	Xuan Lien National Park
416	SRR27205066	SRP477910	PRJNA1051546	SAMN38790790	paired	ILLUMINA	Illumina MiSeq	VX105_S91_L001_R1_001.fastq	VX105_S91_L001_R2_001.fastq	VX105	2020-02-05	Dry	57932	17585	T. crepusculus	Xuan Lien National Park
417	SRR27205065	SRP477910	PRJNA1051546	SAMN38790791	paired	ILLUMINA	Illumina MiSeq	VX106_S92_L001_R1_001.fastq	VX106_S92_L001_R2_001.fastq	VX106	2020-02-05	Dry	76050	0	T. crepusculus	Xuan Lien National Park
418	SRR27205064	SRP477910	PRJNA1051546	SAMN38790792	paired	ILLUMINA	Illumina MiSeq	VX107_S93_L001_R1_001.fastq	VX107_S93_L001_R2_001.fastq	VX107	2020-02-05	Dry	52211	17673	T. crepusculus	Xuan Lien National Park
419	SRR27205063	SRP477910	PRJNA1051546	SAMN38790793	paired	ILLUMINA	Illumina MiSeq	VX108_S94_L001_R1_001.fastq	VX108_S94_L001_R2_001.fastq	VX108	2020-02-05	Dry	45692	20625	T. crepusculus	Xuan Lien National Park
													19029087	9830944
