# Supplementary material for: Molecular Genetic Characterization of the Diet of Limestone and Rainforest Langurs
Source: Ecol Evol. 2026 Jun 30;16(7):e73892. doi: 10.1002/ece3.73892 (PMC13316972; doi:10.1002/ece3.73892)
Supplement: Supplementary file 3 — Table S2: Analysis of species pairs using molecular variance (AMOVA) at plant family and genus level. [file ECE3-16-e73892-s003.xlsx]

## Sheet: Explainations
‘max’ - the maximumn value for all species in percent
‘kt.pvalue’ - the p-value for the Kruskal-Wallis test
‘epsq’ - the epsilon squared effect size for the Kruskal-Wallis test
‘wt.habitat.pvalue’ - the p-value of a Wilcoxon test for the comparison of Tcre vs Tdel+Tger+That
‘wt.habitat.r’ - the Wilcoxon effect size (r) for that Wilcoxon test for the comparison of Tcre vs Tdel+Tger+That
‘wt.habspec.pvalue’ - the p-value of a Wilcoxon test for the comparison of Tcre+Tger vs Tdel+That
‘wt.habspec.r’ - the Wilcoxon effect size (r) for that Wilcoxon test for the comparison of Tcre+Tger vs Tdel+That
‘Tcre’,‘Tdel’,‘Tger’,‘That’ - the mean values for these species
‘C’ - the mean value for ‘Tcre’
‘DGH’ - the mean values for the three species ‘Tdel’,‘Tger’ and ‘That’ taken together
‘CH’ - the mean value for ‘Tcre’ and ‘Tger’ taken together
‘DH’ - the mean values for the three species ‘Tdel’, and ‘That’ taken together
‘PC1’ - the loadings/rotations for the first component of the original data log2(x+1) transformed
‘PC2’ - the loadings/rotations for the second component of the original data log2(x+1) transformed

## Sheet: Results
Table S2. Statistical comparisons among habitat and species groups
family	max	kt.pvals	epsq	wt.habitat.pvalue	wt.habitat.r	wt.habspec.pvalue	wt.habspec.r	Tcre	Tdel	Tger	That	C	DGH	CG	DH	PC1	PC2
Moraceae	60.5566	5.97364e-07	0.710248	0.000509947	0.512431	0.110864	0.23507	433.479	1120.52	3246.14	849.302	433.479	1731.12	1967.66	973.609	-0.0699873	0.111041
Fagaceae	73.8683	7.28351e-08	0.808797	1.74908e-06	0.704838	0.338773	0.141042	3140.58	13.0848	4.82999	5.50327	3140.58	7.59543	1430.17	8.97816	0.37426	-0.140216
Sapotaceae	35.9073	5.26773e-08	0.829867	0.205864	0.186517	9.67453e-08	0.786269	167.46	1807.29	14.5505	602.615	167.46	774.689	84.055	1154.76	-0.12748	-0.268369
Fabaceae	34.7288	5.94873e-07	0.705244	0.305207	0.151177	0.317032	0.147527	309.696	72.4527	223.009	1318.53	309.696	572.611	262.412	747.412	-0.0931875	0.0101494
Rubiaceae	15.3812	1.8716e-05	0.561928	0.820912	0.0333767	2.0887e-05	0.627394	295.684	433.147	126.074	421.663	295.684	326.643	203.17	426.927	-0.0290542	-0.0947571
Loganiaceae	23.6317	5.12413e-09	0.919268	0.255926	0.167505	0.619449	0.0732242	3.24249	0.131633	1.75783	998.957	3.24249	361.361	2.43267	541.162	-0.225584	-0.0776133
Cannabaceae	4.83398	1.6817e-06	0.671039	0.139387	0.21793	0.0104098	0.377733	82.7017	222.912	2.9146	32.0982	82.7017	80.6745	39.1815	119.554	0.0196296	-0.204977
Acanthaceae	26.4587	5.75518e-08	0.846604	3.36333e-06	0.685205	0.0104098	0.377733	2.49764	75.9324	204.473	430.371	2.49764	246.771	112.666	267.92	-0.269802	0.0806996
Poaceae	7.26682	9.8744e-09	0.891195	1.74908e-06	0.704838	2.81387e-08	0.818692	101.936	2.44174	8.58168	5.47118	101.936	5.58235	51.0154	4.08269	0.159835	0.00986276
Convolvulaceae	14.6718	6.50463e-09	0.911352	6.35788e-06	0.665571	6.85099e-09	0.854358	5.56546	129.583	15.5446	597.045	5.56546	260.376	11.0086	382.791	-0.254895	-0.133632
Malvaceae	9.40248	1.54698e-05	0.573002	0.00250504	0.445678	0.239395	0.173465	6.30201	492.056	186.791	77.6287	6.30201	240.647	104.751	267.575	-0.114114	0.0652991
Oleaceae	7.34293	2.19118e-07	0.750214	0.139387	0.21793	1.76257e-07	0.770057	23.4264	383.628	6.96651	162.254	23.4264	178.133	14.4483	263.717	-0.141427	-0.206929
Combretaceae	12.3063	4.30108e-07	0.715724	0.00339387	0.431948	0.0408358	0.301547	1.25908	3.09777	653.752	3.77322	1.25908	220.226	357.164	3.46364	-0.0326814	0.379245
Rosaceae	7.61222	1.96435e-07	0.768302	0.225606	0.178664	1.54784e-06	0.708452	34.8396	427.018	13.4354	33.6847	34.8396	147.12	23.1646	213.962	-0.0522322	-0.152648
Apocynaceae	6.71682	0.00173099	0.318494	0.00456384	0.418191	0.56006	0.0859221	86.3936	83.9363	130.963	99.4989	86.3936	105.232	110.704	92.366	-0.0742234	0.0474303
Phyllanthaceae	7.64081	1.85857e-08	0.861948	0.000147607	0.559551	0.206064	0.186435	8.04194	10.0519	391.278	45.8325	8.04194	150.048	217.08	29.4331	-0.083678	0.232862
Sapindaceae	24.194	7.22963e-07	0.700448	3.34004e-06	0.685416	0.921147	0.0145951	2.07047	15.8414	156.195	172.632	2.07047	119.245	86.1384	100.77	-0.175587	0.186432
Lentibulariaceae	23.5653	5.02759e-09	0.90278	1.64407e-06	0.706671	9.27602e-09	0.846827	385.64	0.25472	64.4911	9.36359	385.64	24.9561	210.468	5.18869	0.27344	0.162779
Araliaceae	9.82333	9.90822e-09	0.899506	1.14341e-06	0.717335	0.919779	0.0148492	403.638	0.594605	0.0643609	2.05017	403.638	0.943477	183.507	1.38303	0.314457	-0.131174
Urticaceae	4.5166	2.82088e-07	0.742766	2.43035e-05	0.622378	6.71235e-08	0.795996	3.19713	74.591	5.09773	160.282	3.19713	82.3706	4.23382	121.007	-0.203396	-0.141215
Euphorbiaceae	3.40806	1.0315e-07	0.779856	1.33473e-05	0.642011	0.800351	0.037287	11.7597	17.4501	134.112	118.061	11.7597	92.6689	78.4971	71.9475	-0.113237	0.115326
Lamiaceae	7.55916	2.28042e-06	0.638238	0.146656	0.214004	0.652128	0.0664681	133.21	129.643	9.85893	5.54701	133.21	44.9026	65.9276	62.4244	0.0841418	-0.116448
Lauraceae	5.33697	2.64294e-08	0.837918	8.16312e-06	0.657718	0.434998	0.115103	157.992	95.7641	1.19798	24.8891	157.992	38.6483	72.4682	57.3735	0.13707	-0.236031
Vitaceae	6.4262	5.08822e-07	0.68012	0.000830823	0.492798	0.101358	0.241555	25.6483	8.83899	194.804	26.9429	25.6483	77.3649	117.915	18.6453	-0.0279295	0.202313
Opiliaceae	0.111255	2.09193e-07	0.753069	0.00889249	0.385732	1.19844e-07	0.780518	0.14577	0.855859	0	4.02478	0.14577	1.71491	0.066259	2.57236	-0.0733013	-0.0509189
Cucurbitaceae	1.99391	2.79554e-08	0.847372	0.0908116	0.249344	0.00215716	0.452307	36.6708	106.996	6.67755	21.6127	36.6708	42.7235	20.3108	60.7465	0.00782921	-0.147388
Rutaceae	6.92456	1.77047e-08	0.865762	0.401521	0.12369	0.636357	0.0697104	26.0805	111.542	20.9897	2.90933	26.0805	42.1294	23.3037	52.6993	0.0826404	-0.0203279
Solanaceae	0.610368	7.84844e-07	0.658873	0.08109	0.257197	0.0215605	0.338825	11.4397	25.3788	29.3889	3.26702	11.4397	18.7307	21.2302	13.4016	0.0128962	0.0537039
Asteraceae	3.12747	0.000234305	0.424394	0.0320428	0.316097	0.0766859	0.261009	14.8629	14.0537	47.9854	19.4889	14.8629	27.327	32.9297	16.9977	-0.0277567	0.103352
Hylocomiaceae	0.543723	2.81254e-09	0.949486	0.0903053	0.249736	5.87299e-10	0.913226	1.86399	0	9.82409	0.0487611	1.86399	3.29231	6.20586	0.0264123	0.0601337	0.14446
Salicaceae	1.85004	2.17987e-08	0.856284	0.584864	0.0805465	8.74575e-07	0.725111	11.5577	9.5391	0.495588	73.7049	11.5577	29.6956	5.52382	44.2956	-0.091529	-0.169421
Rhamnaceae	0.479344	3.51432e-08	0.831345	0.0258063	0.328665	0.401599	0.12367	0.257382	27.3537	1.36548	0	0.257382	8.81324	0.861799	12.5371	-0.0416143	-0.0715488
Elaeocarpaceae	0.783153	3.86222e-06	0.615701	0.0078219	0.392146	0.459661	0.109019	2.06823	40.7078	14.4085	2.42996	2.06823	18.1188	8.79926	19.974	-0.0631258	0.031589
Menispermaceae	0.521613	5.03498e-09	0.923004	0.00871743	0.386732	2.28885e-09	0.881092	0.341868	27.965	0	3.33732	0.341868	9.75002	0.155394	14.625	-0.0999851	-0.15178
Symplocaceae	10.108	9.69846e-07	0.679181	0.54108	0.0901136	0.0227774	0.335747	124.662	0.0444902	0	2.64958	124.662	0.970386	56.6645	1.45558	0.034864	-0.0538995
Pteridaceae	1.2922	1.07191e-05	0.570274	0.196464	0.19045	4.30653e-05	0.603095	10.5542	0.822587	5.53492	3.40558	10.5542	3.32611	7.81641	2.22171	0.0332404	0.0578601
Icacinaceae	0.854149	4.57672e-09	0.927345	0.00505511	0.413354	1.85918e-09	0.886075	0.41391	3.50011	0	36.6471	0.41391	14.3031	0.188141	21.4547	-0.170211	-0.122457
Theaceae	0.0107323	0.418042	0.062963	0.635256	0.0699379	0.316853	0.147582	0	0	0.0532492	0	0	0.0177497	0.029045	0	-0.000166981	0.00281679
Platanaceae	0.015201	0.308022	0.08	0.0650867	0.271981	0.316853	0.147582	0.0971799	0	0	0	0.0971799	0	0.0441727	0	0.00426332	-0.000776714
Ebenaceae	1.53611	6.93611e-08	0.810495	3.52058e-06	0.683813	0.619449	0.0732242	0.161988	4.14338	23.744	33.8273	0.161988	21.3961	13.0249	20.2222	-0.170022	0.110611
Juglandaceae	0.436691	0.520383	0.0502044	0.870163	0.0240997	0.874882	0.0232163	1.2625	0.105445	2.36982	0	1.2625	0.822158	1.86649	0.048329	0.0183941	0.0142047
Celastraceae	1.37302	5.03498e-09	0.923004	0.00871743	0.386732	2.28885e-09	0.881092	0.276356	3.05892	0	30.3762	0.276356	11.9039	0.125616	17.8558	-0.16045	-0.111431
Ulmaceae	0.347667	1.53835e-07	0.763102	0.0642948	0.272787	3.26386e-08	0.814861	7.48834	0.601922	14.6711	0.0690796	7.48834	5.09923	11.4062	0.313299	0.0922928	0.145153
Betulaceae	1.04677	1.24629e-08	0.881753	0.000127407	0.564912	0.233797	0.17555	0	12.0696	20.6513	0.418125	0	10.7227	11.2644	5.75839	-0.0451059	0.123756
Pentaphylacaceae	1.04183	1.4226e-09	0.980462	3.49851e-11	0.97664	0.000271311	0.536874	43.5473	0	0	0	43.5473	0	19.7942	0	0.234618	-0.0630725
Amaranthaceae	0.623711	1.18652e-07	0.785838	0.290338	0.155902	0.963824	0.00668739	1.32982	27.123	2.33246	0	1.32982	9.06506	1.87671	12.4314	-0.00223497	-0.0868443
Aquifoliaceae	1.16269	1.5621e-08	0.861005	2.78567e-05	0.617828	0.709298	0.0549662	20.2751	0	0.0348289	10.8397	20.2751	3.92596	9.23495	5.87152	0.0669433	-0.0909735
Brassicaceae	0.0988067	0.00445365	0.274495	0.118282	0.230308	0.260827	0.16579	1.69579	2.55113	1.57279	1.19131	1.69579	1.73397	1.6287	1.81456	-0.0165835	-0.00557313
Pinaceae	0.151469	5.0226e-05	0.500228	0.000582232	0.507165	0.000914757	0.488845	0.448439	1.37806	1.38952	4.56474	0.448439	2.53262	0.961756	3.10417	-0.0743572	-0.0102583
Loranthaceae	0.445609	1.76142e-06	0.649081	0.154896	0.209728	0.000470086	0.515641	2.82497	0.238121	1.54332	0	2.82497	0.587199	2.12589	0.109139	0.0180237	0.046663
Pittosporaceae	1.46059	3.51311e-07	0.729356	0.135749	0.219955	0.0030873	0.436267	0.116224	17.9405	0.0774698	0.119067	0.116224	5.55065	0.0950852	8.28724	-0.0345328	-0.0943931
Sabiaceae	0.920805	1.5778e-09	0.975758	0.0523686	0.286051	0.000397125	0.522237	0	16.434	0	0	0	5.02149	0	7.53224	-0.0390352	-0.0998957
Stilbaceae	0.330966	1.00314e-07	0.786652	0.0230677	0.335034	3.41213e-05	0.611008	0	0.152929	0	13.7691	0	5.01889	0	7.52833	-0.120183	-0.0519873
Primulaceae	0.296351	7.38732e-08	0.80062	1	0	0.0099393	0.380096	0.354721	14.9166	0	0.660264	0.354721	4.79628	0.161237	7.19442	-0.0342168	-0.109309
Polygonaceae	0.0208319	1.0649e-06	0.678558	0.0870833	0.252271	0.00064264	0.503212	0	0	0.617108	0	0	0.205703	0.336604	0	-0.00110894	0.0312431
Ranunculaceae	0.206219	5.84254e-08	0.802202	0.321293	0.146234	0.0219806	0.337746	0.812689	10.3696	0	0.197391	0.812689	3.23977	0.369404	4.85965	-0.00917593	-0.100152
Cactaceae	0.596073	1.95752e-05	0.54087	0.0998454	0.242631	1.68795e-06	0.705892	7.65236	0.178468	3.68725	0	7.65236	1.28362	5.48957	0.081798	0.0758875	0.0796524
Scrophulariaceae	0.286639	1.6303e-08	0.86952	0.0401707	0.302549	0.000180602	0.552127	0	0	0	9.70635	0	3.50507	0	5.25761	-0.103735	-0.0416856
Anacardiaceae	0.245442	5.35558e-06	0.608544	0.871472	0.0238545	1.45299e-05	0.639264	3.09356	0.290824	2.90103	0	3.09356	1.05587	2.98855	0.133294	0.0414478	0.0740967
Styracaceae	0.255428	1.4226e-09	0.980462	3.49851e-11	0.97664	0.000271311	0.536874	10.1855	0	0	0	10.1855	0	4.62976	0	0.148915	-0.0401384
Meliaceae	0.258379	4.73709e-05	0.503719	0.489372	0.101928	0.000304592	0.532466	2.35415	4.48556	0.0348289	1.09856	2.35415	1.7789	1.08906	2.65093	-0.0156447	-0.0794888
Hyacinthaceae	0.148186	1.78199e-08	0.865467	0.00504723	0.413428	0.365478	0.133432	3.96809	4.6789	0	0.24615	3.96809	1.51855	1.80368	2.27783	0.0650462	-0.0910602
Zamiaceae	0.032305	0.12582	0.120026	0.0309555	0.318127	0.0462865	0.293818	0.595875	0.114566	0.294656	0.175927	0.595875	0.196754	0.431574	0.147803	0.0172247	0.00381565
Chenopodiaceae	0.00262653	0.308022	0.08	0.0650867	0.271981	0.316853	0.147582	0.0149856	0	0	0	0.0149856	0	0.00681166	0	0.000896435	-0.000184797
Capparaceae	0.177677	1.09633e-08	0.888264	0.000167448	0.554921	0.933062	0.0123841	3.89445	1.7359	0	0	3.89445	0.530414	1.7702	0.795621	0.067234	-0.0569444
Plantaginaceae	0.0493367	1.73936e-08	0.86657	0.0677531	0.269324	0.000848255	0.491947	0	1.71623	0	0	0	0.524405	0	0.786607	-0.0157998	-0.0347623
Burseraceae	0.276495	4.88576e-07	0.703994	0.00934601	0.383221	0.0123585	0.368861	0	0	1.84633	1.69338	0	1.22694	1.00709	0.917247	-0.0153968	0.0656942
Apiaceae	0.0435429	7.5005e-07	0.694625	0.0305822	0.318838	0.0024345	0.44695	0	0	1.32004	0.277386	0	0.540181	0.720023	0.150251	-0.00835327	0.0542692
Schisandraceae	0.190975	0.0102705	0.250825	0.000873082	0.490764	0.0681931	0.268894	2.88359	0	0	0	2.88359	0	1.31072	0	0.043714	-0.0143
Chlorellaceae	0.0374462	0.0102705	0.250825	0.000873082	0.490764	0.0681931	0.268894	0.47234	0	0	0	0.47234	0	0.2147	0	0.0168862	-0.00561682
Myrtaceae	0.0540222	2.17586e-06	0.645767	0.889912	0.0204082	0.0551647	0.282731	0.299105	1.87071	0.0709989	0.0274803	0.299105	0.605197	0.174683	0.872296	-0.00307479	-0.0373
Melastomataceae	0.0403812	2.30978e-06	0.638023	0.947866	0.00964082	6.13138e-06	0.666704	0.528058	0	1.45942	0	0.528058	0.486472	1.03607	0	0.0157797	0.056827
Arecaceae	0.0663598	1.00583e-05	0.575327	0.180083	0.197646	0.00103752	0.483632	0.325864	0	1.35537	0.175234	0.325864	0.515067	0.88741	0.0949185	0.00339486	0.0510447
Cycadaceae	0.0429387	1.65303e-08	0.868889	0.0523686	0.286051	0.000110943	0.569911	0	0	1.71951	0	0	0.573171	0.937917	0	-0.00276076	0.0674572
Taxaceae	0.257129	0.308022	0.08	0.0650867	0.271981	0.316853	0.147582	1.53811	0	0	0	1.53811	0	0.699142	0	0.0172893	-0.00434783
Proteaceae	0.21917	0.0612669	0.163556	0.0074673	0.394444	0.143657	0.215605	1.51826	0	0	0	1.51826	0	0.690117	0	0.0211787	-0.00484848
Smilacaceae	0.027201	0.223489	0.0982804	0.181923	0.196814	0.982054	0.00331661	0.271074	0	0	0.244459	0.271074	0.0882767	0.123216	0.132415	0.00269645	-0.00647677
Bignoniaceae	0.0204742	1.1979e-07	0.778547	0.0523556	0.286067	0.000396832	0.522266	0	0	0	0.851734	0	0.307571	0	0.461356	-0.0279987	-0.0111102
Actinidiaceae	0.10544	0.00415154	0.294151	0.00109299	0.481461	0.271983	0.161966	1.08262	0	0	0.0965599	1.08262	0.0348689	0.4921	0.0523033	0.0254084	-0.00895383
Thymelaeaceae	0.032305	0.000120784	0.460279	6.95754e-06	0.662749	0.00330737	0.433129	0.620394	0	0.0485786	0	0.620394	0.0161929	0.308494	0	0.0257044	-0.0034443
Begoniaceae	0.0370428	2.29175e-07	0.748898	7.2492e-09	0.852959	0.00147776	0.46872	0.996519	0	0	0	0.996519	0	0.452963	0	0.0393993	-0.0101086
Annonaceae	0.0271267	2.02409e-05	0.543055	0.0677531	0.269324	0.000848255	0.491947	0	0.057484	0	0.673938	0	0.260931	0	0.391396	-0.0219704	-0.010317
Musaceae	0.0864331	0.0527439	0.17101	0.00891667	0.385595	0.032601	0.315078	0.659932	0	0.0787638	0	0.659932	0.0262546	0.342931	0	0.0167144	0.000533946
Calceolariaceae	0.0230627	1.0649e-06	0.678558	0.0870833	0.252271	0.00064264	0.503212	0	0	0.632931	0	0	0.210977	0.345235	0	-0.00126348	0.0316876
Gentianaceae	0.0216083	0.0102705	0.250825	0.000873082	0.490764	0.0681931	0.268894	0.243364	0	0	0	0.243364	0	0.11062	0	0.0106586	-0.00236065
Balsaminaceae	0.0143097	0.00144706	0.344069	0.227274	0.178023	0.0154671	0.356994	0	0	0.26554	0	0	0.0885132	0.14484	0	-0.000640727	0.0142912
Clusiaceae	0.0712433	0.308022	0.08	0.0650867	0.271981	0.316853	0.147582	0.45259	0	0	0	0.45259	0	0.205723	0	0.0104807	-0.00330717
Lardizabalaceae	0.015876	8.93905e-05	0.474266	0.179519	0.197902	0.0138614	0.36283	0	0.391357	0	0	0	0.119581	0	0.179372	-0.00382994	-0.0108794
Chlorococcaceae	0.0171755	0.00701077	0.269145	0.288037	0.156648	0.032601	0.315078	0	0	0.229108	0	0	0.0763693	0.124968	0	-0.000425494	0.0122026
Caprifoliaceae	0.0264599	0.220071	0.0980937	0.685919	0.0596255	0.589602	0.0795321	0.0543107	0.224931	0	0	0.0543107	0.0687289	0.0246867	0.103093	0.00170728	-0.00630541
Ericaceae	0.0343979	0.589676	0.0426142	0.474045	0.105556	0.180944	0.197256	0	0.210917	0	0.0412665	0	0.0793487	0	0.119023	-0.00190843	-0.00497335
Hypericaceae	0.0151469	0.0468697	0.176864	0.366992	0.133011	0.0949964	0.246171	0	0	0	0.144076	0	0.0520273	0	0.0780409	-0.00540158	-0.00215829
Santalaceae	0.0185219	0.364433	0.0707071	0.635256	0.0699379	0.360765	0.134748	0	0.113571	0	0	0	0.0347022	0	0.0520533	-0.000113306	-0.00298461
Phytolaccaceae	0.0171251	0.418042	0.062963	0.635256	0.0699379	0.316853	0.147582	0	0	0.092934	0	0	0.030978	0.0506913	0	0.000737648	0.00483306
