# Supplementary material for: Molecular Genetic Characterization of the Diet of Limestone and Rainforest Langurs
Source: Ecol Evol. 2026 Jun 30;16(7):e73892. doi: 10.1002/ece3.73892 (PMC13316972; doi:10.1002/ece3.73892)
Supplement: Supplementary file 4 — Table S3: Diet diversity of T. delacouri at the plant family level. [file ECE3-16-e73892-s020.xlsx]

## Sheet: Sheet1
Table S3. Diet diversity of T. delacouri at the plant family level
No	Family	2019-02-01	2019-03-01	2019-04-01	2019-05-01	2019-06-01	2019-07-01	2019-08-01	2019-09-01	2019-10-01	2019-11-01	2019-12-01	TOTAL	Abundance		>0.1%	10 most common	5 most common
1	Sapotaceae	715.301	1914.24	1902.6	1920.69	1914.42	1912.91	1916.9	1914.46	1928.69	1904.14	1935.83	19880.2	0.295493		0.993451	0.859578	0.699788
2	Moraceae	2179.46	1021.39	1021.5	1009.93	1010.5	1025	1007.94	1012.29	1015.24	1015.82	1006.62	12325.7	0.183205
3	Malvaceae	6.42486	541.917	532.855	534.269	550.884	554.042	538.462	547.467	542.736	520.72	542.844	5412.62	0.0804516
4	Rubiaceae	1037.44	361.319	389.272	377.602	374.614	379.647	373.05	364.754	367.044	368.794	371.087	4764.62	0.0708199
5	Rosaceae	261.991	440.987	443.362	439.8	436.062	427.072	447.846	458.96	445.836	461.737	433.544	4697.2	0.0698177
6	Oleaceae	440.638	381.603	374.837	380.222	384.416	386.35	374.213	376.823	370.714	375.347	374.741	4219.91	0.0627234
7	Cannabaceae	107.973	235.829	231.709	230.312	238.211	240.536	232.415	237.023	226.833	241.295	229.895	2452.03	0.0364463
8	Lamiaceae	142.239	128.056	131.732	129.913	125.613	123.43	126.56	120.691	134.338	129.286	134.216	1426.07	0.0211967
9	Convolvulaceae	77.8122	131.478	136.898	127.154	136.568	133.926	130.282	132.425	130.912	147.756	140.196	1425.41	0.0211868
10	Rutaceae	467.052	75.0253	73.2353	78.1958	73.6379	77.7759	76.4246	75.9346	73.6535	75.9632	80.0644	1226.96	0.0182372
11	Cucurbitaceae	22.487	114.982	116.386	117.638	108.315	105.345	119.581	118.344	115.986	120.945	116.941	1176.95	0.0174938
12	Lauraceae	359.971	64.8834	72.3237	65.6459	67.7073	66.394	66.5371	68.2238	73.6535	72.9842	75.0812	1053.4	0.0156575
13	Apocynaceae	178.647	72.3371	77.9455	76.1271	76.3561	77.1435	73.6328	75.5994	74.3876	72.6863	68.4368	923.299	0.0137236
14	Acanthaceae	4.28324	84.0674	84.9347	82.4711	88.2996	87.3872	85.3815	85.3217	79.2815	77.7505	76.0778	835.256	0.012415
15	Urticaceae	229.689	63.6615	60.9281	58.6124	56.1757	55.5181	63.0474	55.8195	53.8331	63.7495	59.467	820.501	0.0121957
16	Fabaceae	81.0246	72.2149	68.5252	74.4722	65.8952	70.4409	71.4227	73.7555	69.9831	77.1548	72.0912	796.98	0.0118461
17	Elaeocarpaceae	0	46.9213	43.9108	47.4415	40.5256	39.8364	46.9947	45.0914	45.5135	47.3653	44.1849	447.785	0.00665575
18	Menispermaceae	31.232	26.6376	28.4129	28.1339	28.0055	26.6841	28.8483	26.9878	31.5658	23.5337	27.5741	307.616	0.00457231
19	Rhamnaceae	31.9458	27.1264	24.7663	28.8235	25.452	25.04	26.7544	28.9993	28.6294	27.1084	26.2452	300.891	0.00447235
20	Amaranthaceae	1.42775	28.2261	27.1973	28.8235	27.8407	27.0635	28.7319	29.1669	31.8105	37.8326	30.2318	298.353	0.00443463
21	Solanaceae	36.7645	29.2037	24.9182	23.307	24.546	22.1313	24.5443	22.1266	24.4696	23.2358	23.9197	279.167	0.00414945
22	Pittosporaceae	98.5145	9.89747	8.96449	8.82633	9.14296	12.1406	10.2365	12.0691	10.2772	8.63895	8.63766	197.346	0.00293329
23	Euphorbiaceae	0.713873	19.184	17.6251	19.3076	20.1804	19.3491	20.7056	17.0979	16.3946	18.4695	22.923	191.951	0.0028531
24	Sabiaceae	62.107	12.9522	9.42031	14.2049	11.9435	12.0142	11.6324	13.2425	11.5007	10.1284	11.6276	180.774	0.00268697
25	Sapindaceae	3.56937	17.3511	17.4732	18.618	18.1212	15.8081	16.169	16.9302	16.3946	17.8737	15.9464	174.255	0.00259007
26	Primulaceae	19.9885	14.7851	13.5227	14.4807	13.838	12.6465	15.2384	15.254	15.9052	12.8095	15.6142	164.083	0.00243888
27	Asteraceae	2.49856	15.2739	15.0421	16.8252	14.1675	14.0376	14.1915	15.4216	16.3946	15.7884	14.9498	154.591	0.00229779
28	Fagaceae	7.85261	14.7851	15.346	15.4461	14.2498	15.8081	14.5405	11.2309	11.9901	10.7242	11.9598	143.933	0.00213938
29	Betulaceae	66.5687	7.57584	6.07762	7.44722	6.01294	6.07031	5.9325	5.19641	8.31966	6.25579	7.30879	132.766	0.00197339
30	Ranunculaceae	8.56648	10.5084	11.5475	11.0329	10.6256	9.73779	11.0507	9.05181	12.4795	9.83053	9.63431	114.066	0.00169544
31	Phyllanthaceae	1.42775	11.8525	12.9149	11.4467	9.71955	9.23193	10.9344	10.3928	11.5007	12.5116	8.63766	110.571	0.00164349
32	Salicaceae	1.24928	10.9972	9.57225	12.6879	11.3669	11.3818	10.5854	10.7281	9.54314	6.85158	9.96653	104.93	0.00155965
33	Vitaceae	9.28035	9.04214	7.44508	8.82633	8.15453	8.85254	10.1202	8.21368	7.09618	9.23474	10.9632	97.2289	0.00144518
34	Hyacinthaceae	9.28035	4.39888	3.49463	4.55108	4.03608	4.42627	3.83868	3.1849	4.40453	3.87263	5.97992	51.4679	0.000765004
35	Meliaceae	0	6.10955	4.55821	5.10272	6.50715	6.07031	4.18765	4.19065	4.15983	4.46842	3.98661	49.3411	0.000733392
36	Ebenaceae	0	4.88764	5.46986	4.8269	3.4595	4.2998	4.07133	4.35828	4.64922	3.57474	5.97992	45.5772	0.000677446
37	Icacinaceae	5.17558	3.05478	2.88687	3.44779	2.3887	2.65576	3.14074	2.68202	3.91514	4.17053	4.98326	38.5012	0.00057227
38	Combretaceae	6.60333	1.83286	3.34269	2.48241	2.88292	2.27637	2.67544	1.34101	2.44696	3.87263	4.31883	34.0754	0.000506487
39	Celastraceae	1.07081	2.44382	4.10239	3.03405	4.03608	3.92041	3.02441	3.68777	2.69166	2.97895	2.65774	33.6481	0.000500135
40	Brassicaceae	3.21243	2.56601	1.82329	3.03405	1.48264	2.40283	3.72236	2.68202	2.69166	1.78737	2.65774	28.0624	0.000417111
41	Poaceae	1.60621	2.93258	3.03881	2.89614	1.89449	2.1499	2.4428	1.67626	3.18105	2.38316	2.65774	26.8591	0.000399226
42	Myrtaceae	0	1.95506	1.97523	2.06867	1.64738	2.65576	1.86118	1.67626	1.46818	3.27684	1.99331	20.5779	0.000305863
43	Capparaceae	2.32009	1.58848	1.82329	1.2412	1.97686	2.02344	1.51221	1.67626	2.44696	1.48947	0.996653	19.0949	0.000283821
44	Plantaginaceae	0	2.44382	1.82329	2.06867	1.72975	1.26465	1.51221	1.84389	1.71287	1.48947	2.98996	18.8786	0.000280605
45	Pinaceae	3.74783	0.855337	1.21552	0.827469	1.3179	1.39111	1.27956	1.00576	0.734088	1.78737	0.996653	15.1586	0.000225313
46	Opiliaceae	1.96315	0.733146	0.607762	0	1.89449	1.51758	0.697942	0.670504	0.734088	0.59579	0	9.41445	0.000139934
47	Pteridaceae	0.713873	0	1.21552	0.827469	0.988428	1.13818	1.74485	0.670504	0.489392	0.59579	0.664435	9.04845	0.000134493
48	Ulmaceae	0	0.977528	0	1.2412	0.906059	0.885254	1.04691	0.670504	0	0.893685	0	6.62115	9.84147e-05
49	Araliaceae	0	0.977528	0.911643	0	1.15317	0.758789	0	1.34101	0.734088	0	0.664435	6.54066	9.72184e-05
50	Lardizabalaceae	1.07081	0.610955	0.607762	0	0	0.632324	0	0	0.489392	0.893685	0	4.30493	6.39872e-05
51	Anacardiaceae	1.24928	0	0	0.689557	0	0	0	0	0	0.59579	0.664435	3.19906	4.75499e-05
52	Lentibulariaceae	1.24928	0	0	0	0.658952	0	0	0	0	0.893685	0	2.80191	4.16468e-05
53	Loranthaceae	1.42775	0	0	0	0	0	0	0	0	1.19158	0	2.61933	3.89329e-05
54	Caprifoliaceae	1.78468	0	0	0.689557	0	0	0	0	0	0	0	2.47424	3.67764e-05
55	Ericaceae	2.32009	0	0	0	0	0	0	0	0	0	0	2.32009	3.44851e-05
56	Cactaceae	1.96315	0	0	0	0	0	0	0	0	0	0	1.96315	2.91797e-05
57	Stilbaceae	0	0	0	0	0	1.01172	0	0.670504	0	0	0	1.68222	2.50041e-05
58	Loganiaceae	0.713873	0	0	0	0	0	0	0	0.734088	0	0	1.44796	2.15221e-05
59	Zamiaceae	0	0	0	0	0	0	0	0	0	0.59579	0.664435	1.26022	1.87316e-05
60	Santalaceae	1.24928	0	0	0	0	0	0	0	0	0	0	1.24928	1.85689e-05
61	Juglandaceae	0	0	0	0	0	0	0	0.670504	0.489392	0	0	1.1599	1.72403e-05
62	Annonaceae	0	0	0	0	0	0.632324	0	0	0	0	0	0.632324	9.39868e-06
