# Supplementary material for: Molecular Genetic Characterization of the Diet of Limestone and Rainforest Langurs
Source: Ecol Evol. 2026 Jun 30;16(7):e73892. doi: 10.1002/ece3.73892 (PMC13316972; doi:10.1002/ece3.73892)
Supplement: Supplementary file 5 — Table S4: Diet diversity of T. hatinhensis at the plant family level. [file ECE3-16-e73892-s009.xlsx]

## Sheet: Sheet1
Table S4. Diet diversity of T. hatinhensis at the plant family level
No	Family	2019-02-01	2019-04-01	2019-05-01	2019-06-01	2019-07-01	2019-08-01	2019-09-01	2019-10-01	2019-11-01	2019-12-01	2020-01-01	2020-02-01	TOTAL	Abundance		>0.1%	10 most common	5 most common
1	Fabaceae	2219.05	1883.44	613.175	779.829	981.194	1316.74	1297	1462.91	940.267	1332.23	1206.51	1225.14	15257.5	0.180868		0.914056	0.811731	0.617461
2	Loganiaceae	1206.13	1545.91	709.616	830.565	939.886	568.249	1103	929.597	1148.18	806.241	375.899	1277.26	11440.5	0.13562
3	Moraceae	1278.43	583.179	2365.78	512.487	616.934	390.145	750	639.617	625.177	701.401	1154.74	839.845	10457.7	0.12397
4	Sapotaceae	187.045	291.969	1292.51	691.772	500.522	2328.75	763	376.394	357.602	249.058	168.827	334.576	7542.03	0.0894061
5	Convolvulaceae	380.006	372.207	425.395	512.243	630.882	389.147	743	599.483	620.176	916.194	899.284	901.36	7389.38	0.0875965
6	Acanthaceae	214.912	211.225	232.853	294.906	346.02	278.777	386	331.198	332.237	500.672	1779.34	475.451	5383.59	0.0638191
7	Rubiaceae	211.494	209.074	281.839	576.151	379.281	248.689	404	670.712	887.037	386.116	594.593	423.562	5272.55	0.0625028
8	Sapindaceae	28.7863	185.154	18.5398	1586.98	16.0939	62.1723	3	3.97727	9.64559	101.515	40.1466	3.05228	2059.06	0.0244089
9	Oleaceae	58.6242	406.631	33.1676	73.9093	90.6625	188.513	120	483.419	121.82	48.5841	7.60673	69.7328	1702.67	0.0201841
10	Urticaceae	115.277	113.522	136.242	151.478	204.393	120.209	214	181.87	184.695	282.044	2.74687	263.67	1970.15	0.0233549
11	Euphorbiaceae	72.2944	81.6299	81.4731	92.2037	131.97	74.7208	225	133.419	205.058	176.693	25.1445	153.553	1453.16	0.0172263
12	Apocynaceae	68.614	171.739	143.896	60.2495	75.1051	45.2032	91	74.1219	71.4488	135.524	90.2243	94.6205	1121.75	0.0132976
13	Malvaceae	2.10311	1.89837	3.23171	44.1505	556.314	191.223	17	5.06198	4.28693	171.323	5.28245	5.40018	1007.27	0.0119406
14	Salicaceae	45.8741	44.9281	55.7895	61.7131	85.8343	57.8944	90	75.2066	121.82	96.9125	69.7283	107.534	913.235	0.0108258
15	Phyllanthaceae	19.3223	21.768	34.1881	26.5879	31.6514	21.8173	41	92.2004	179.337	38.6116	23.6654	43.9058	574.055	0.00680506
16	Icacinaceae	26.1574	40.6251	30.7863	29.515	41.8442	23.9563	55	43.75	44.6555	35.7988	7.81803	55.8801	435.787	0.00516598
17	Ebenaceae	20.3739	100.487	10.5456	12.4402	13.4116	8.27063	26	20.6095	12.5035	20.4565	73.743	20.4268	339.268	0.00402181
18	Rosaceae	65.5908	43.9156	18.88	28.7832	31.6514	32.6547	39	28.9256	32.152	28.1277	2.74687	41.5579	393.986	0.00467046
19	Cannabaceae	2.49744	4.04985	2.72144	31.9542	14.4845	9.98179	5	6.86983	318.305	10.4839	3.59207	3.28707	413.227	0.00489855
20	Celastraceae	15.2476	15.6932	33.8479	26.3439	27.8962	17.682	35	90.3925	25.7216	24.0364	27.8913	39.4448	379.197	0.00449515
21	Vitaceae	10.7784	12.5292	7.82414	11.7084	9.1199	10.5522	14	18.0785	104.315	49.607	73.9543	15.2614	337.729	0.00400357
22	Lauraceae	52.8407	107.701	13.4371	5.12243	4.82818	2.70934	5	5.06198	4.28693	3.83559	4.22596	6.80892	215.858	0.00255886
23	Cucurbitaceae	14.196	13.5417	14.4577	15.8551	26.2868	12.6911	19	32.5413	43.2266	27.8719	20.2846	27.4705	267.423	0.00317014
24	Asteraceae	0	11.3902	0.85045	0.975701	1.60939	3.99272	44	109.917	64.6612	1.02282	1.90168	1.64353	241.965	0.00286835
25	Stilbaceae	9.98978	9.11217	11.9063	21.7093	14.4845	20.1062	16	15.9091	16.4332	13.8081	0	20.4268	169.886	0.00201389
26	Aquifoliaceae	9.85833	13.0355	7.31387	10.4888	15.021	7.70024	16	10.8471	14.2898	8.18259	1.05649	14.0874	127.881	0.00151595
27	Scrophulariaceae	7.36089	6.70757	7.48396	9.75701	15.021	5.41869	15	10.124	11.7891	17.8994	0	12.9135	119.475	0.0014163
28	Lentibulariaceae	1.70878	1.01246	4.08216	2.9271	1.60939	1.56857	1	69.4214	29.294	3.32418	1.47909	3.28707	120.714	0.00143099
29	Lamiaceae	3.81189	3.41706	11.0559	5.61028	7.51051	4.8483	7	5.06198	6.4304	6.90406	0	7.04371	68.694	0.000814325
30	Fagaceae	5.25778	4.42953	3.06162	6.34206	3.75525	3.27973	6	4.33884	6.4304	5.88124	10.3536	7.98287	67.1129	0.000795582
31	Poaceae	3.68044	4.04985	3.06162	5.85421	6.43758	3.70752	8	7.2314	5.71591	5.62553	5.49375	8.21766	67.0755	0.000795138
32	Pinaceae	4.46911	3.54362	3.57189	3.65888	8.04697	3.13713	10	5.06198	3.2152	3.57988	0	7.51329	55.798	0.00066145
33	Opiliaceae	2.62889	3.03739	3.06162	4.63458	5.36465	2.85194	7	3.97727	5.35866	4.0913	0	7.2785	49.2848	0.000584241
34	Combretaceae	0.920111	1.89837	1.02054	6.34206	30.042	1.85376	1	1.08471	1.07173	0.511412	0	1.40874	47.1535	0.000558975
35	Pteridaceae	1.84022	1.77181	1.53081	2.9271	2.14586	2.13895	2	11.9318	3.57244	1.27853	9.71971	1.64353	42.5008	0.00050382
36	Menispermaceae	1.84022	1.39214	1.53081	6.09813	4.29172	4.7057	5	1.80785	2.14347	5.88124	4.01466	3.28707	41.993	0.000497801
37	Solanaceae	1.70878	1.89837	4.59243	1.21963	2.68232	1.14078	7	9.76239	6.4304	1.78994	0	2.3479	40.5729	0.000480967
38	Rutaceae	10.2527	5.06232	0.68036	1.9514	2.68232	2.85194	0	0.36157	0.357244	1.02282	6.12764	1.40874	32.759	0.000388338
39	Symplocaceae	2.10311	1.77181	2.38126	3.9028	2.14586	1.85376	2	3.25413	2.50071	4.0913	1.26779	5.40018	32.6727	0.000387315
40	Elaeocarpaceae	0	0	2.38126	1.70748	14.4845	4.42051	2	0	0.714489	5.88124	0	0	31.5895	0.000374474
41	Araliaceae	1.70878	1.39214	1.7009	2.19533	2.68232	1.28337	3	2.16942	1.78622	3.06847	1.69038	2.58269	25.26	0.000299442
42	Burseraceae	0	0	1.7009	0	0	0	1	0.36157	0.357244	0	18.5942	0	22.0139	0.000260962
43	Brassicaceae	1.05156	1.01246	1.7009	1.70748	2.14586	1.28337	0	0.72314	0.357244	1.53424	0.845192	2.11311	14.4746	0.000171587
44	Meliaceae	0	0	0	0.48785	4.29172	2.85194	1	0.36157	0.357244	2.30135	1.69038	0.939162	14.2812	0.000169295
45	Bignoniaceae	0	1.01246	0.85045	0.731776	1.07293	1.14078	1	1.08471	0.714489	1.27853	0	1.17395	10.0601	0.000119256
46	Annonaceae	0.788667	0	0.85045	0.731776	0.536465	0	1	1.08471	1.78622	1.27853	0	0.704371	8.76119	0.000103858
47	Primulaceae	0	0	0	0	8.58344	0	0	0	0	0	0	0	8.58344	0.000101751
48	Betulaceae	3.02322	0.759348	0	0	0.536465	0	0	0	0.357244	0	0	0	4.67628	5.54344e-05
49	Apiaceae	0	0	2.89153	0	0	0	0	0	0.714489	0	0	0	3.60602	4.27471e-05
50	Hyacinthaceae	0	0	0	0	0	0	0	0	2.14347	0	1.05649	0	3.19996	3.79335e-05
51	Smilacaceae	0	0	0	0	1.60939	1.56857	0	0	0	0	0	0	3.17796	3.76728e-05
52	Ranunculaceae	0	0	0	0	0	0.998179	0	0	0	0.511412	1.05649	0	2.56608	3.04193e-05
53	Zamiaceae	0	0	0	0.48785	0	0	0	1.08471	0.714489	0	0	0	2.28705	2.71116e-05
54	Arecaceae	0	1.13902	0	0	0	0	0	0	0	0	0	0	1.13902	1.35024e-05
55	Hypericaceae	0	0	0	0	0	0	1	0.36157	0	0.511412	0	0	1.87298	2.2203e-05
56	Pittosporaceae	0	0	1.19063	0	0	0	0	0	0.357244	0	0	0	1.54787	1.83491e-05
57	Actinidiaceae	0	0	0	0	0.536465	0	0	0.36157	0.357244	0	0	0	1.25528	1.48806e-05
58	Ulmaceae	0	0	0	0	0.536465	0	0	0.36157	0	0	0	0	0.898035	1.06456e-05
59	Hylocomiaceae	0	0	0	0	0	0	0	0	0	0	0.633894	0	0.633894	7.51442e-06
60	Ericaceae	0	0	0	0	0.536465	0	0	0	0	0	0	0	0.536465	6.35946e-06
