# Supplementary material for: Molecular Genetic Characterization of the Diet of Limestone and Rainforest Langurs
Source: Ecol Evol. 2026 Jun 30;16(7):e73892. doi: 10.1002/ece3.73892 (PMC13316972; doi:10.1002/ece3.73892)
Supplement: Supplementary file 6 — Table S5: Diet diversity of T. germaini at the plant family level. [file ECE3-16-e73892-s018.xlsx]

## Sheet: Sheet1
Table S5. Diet diversity of T. germaini at the plant family level
No	Family	2019-03-01	2019-04-01	2019-05-01	2019-06-01	2019-07-01	2019-08-01	2019-09-01	2019-10-01	2019-11-01	2019-12-01	2020-01-01	2020-02-01	TOTAL	Abundance		>0.1%	10 most common	5 most common
1	Moraceae	3943.52	2950.43	3196.08	3185.93	3184.77	3185.53	3230.48	3185.39	3075.89	3074.78	3489.26	3251.63	38953.7	0.539347		0.995477	0.917402	0.784005
2	Combretaceae	509.093	627.635	662.311	709.594	735.349	710.226	690.677	700.697	656.03	613.885	564.573	664.953	7845.02	0.108621
3	Phyllanthaceae	42.3779	378.208	429.739	455.918	442.367	437.751	449.306	443.231	400.008	434.776	364.54	417.111	4695.33	0.0650109
4	Fabaceae	145.395	329.633	164.522	186.761	181.357	183.441	182.816	184.793	409.593	186.355	279.455	241.991	2676.11	0.0370531
5	Acanthaceae	2.23042	180.97	190.995	191.505	197.342	202.374	200.782	203.253	192.975	544.258	163.09	183.897	2453.67	0.0339732
6	Vitaceae	418.482	158.151	171.506	183.516	191.003	171.672	171.172	174.106	169.758	162.569	148.802	216.914	2337.65	0.0323668
7	Malvaceae	469.781	540.2	113.2	120.346	120.169	131.249	118.606	122.029	121.834	168.87	98.6008	116.607	2241.49	0.0310354
8	Sapindaceae	319.089	128.103	142.272	160.295	146.078	136.621	140.231	146.902	140.578	138.782	129.108	146.281	1874.34	0.0259518
9	Euphorbiaceae	23.0012	125.843	149.093	144.815	150.212	158.112	141.063	145.153	135.679	177.061	121.385	137.922	1609.34	0.0222827
10	Apocynaceae	177.179	113.869	162.898	127.088	121.548	124.085	133.744	122.807	136.744	110.269	111.344	129.981	1571.56	0.0217595
11	Rubiaceae	1.11521	130.136	141.947	147.811	145.526	143.017	151.377	145.153	129.502	125.234	121.256	130.817	1512.89	0.0209473
12	Lentibulariaceae	9.47927	64.3902	97.9336	62.9196	68.0776	69.0782	63.5449	69.5645	73.4839	59.0729	68.2225	68.1253	773.893	0.0107152
13	Asteraceae	203.665	26.4339	31.0204	30.2114	27.2862	37.3534	33.6023	32.8391	30.6715	28.5125	31.5368	62.692	575.824	0.00797279
14	Solanaceae	5.57604	25.0783	31.0204	35.9541	29.7667	36.0742	36.4302	33.2277	31.9495	28.8276	25.7443	33.0178	352.667	0.00488298
15	Ebenaceae	5.01844	23.7227	29.0715	26.9656	25.0812	29.678	26.1166	26.4267	24.9206	23.3141	21.6253	22.9871	284.928	0.00394507
16	Rutaceae	38.6141	18.9782	21.6006	16.7286	22.0494	18.4209	22.1243	20.403	20.0217	20.3211	15.0604	17.5538	251.876	0.00348744
17	Betulaceae	68.1671	15.5892	16.4035	16.9783	20.6713	13.3039	15.4704	17.0997	17.6787	13.3899	14.6743	18.3897	247.816	0.00343123
18	Convolvulaceae	0	14.2336	15.2666	16.479	19.2933	18.6767	15.6367	18.6542	15.5488	20.1635	15.4466	17.1358	186.535	0.00258273
19	Ulmaceae	4.18203	12.2002	15.5914	17.4777	14.0565	19.1884	15.4704	18.8485	15.9748	12.6022	15.8328	14.6281	176.053	0.00243761
20	Sapotaceae	8.36406	13.7818	17.0531	14.7312	15.4346	16.8858	13.1415	14.1849	15.9748	17.328	13.5158	14.2102	174.606	0.00241757
21	Elaeocarpaceae	0.697005	14.0077	16.5659	12.7337	16.2615	17.1416	19.7954	19.8201	15.9748	11.342	13.5158	15.0461	172.901	0.00239397
22	Rosaceae	3.90323	14.9114	17.5404	15.7299	17.0883	12.7923	12.9751	14.1849	12.5668	10.7119	15.4466	13.3743	161.225	0.0022323
23	Lamiaceae	2.23042	8.35943	10.8815	10.2369	9.37101	11.2572	9.31549	8.54983	8.94587	20.7937	8.75308	9.61277	118.307	0.00163806
24	Hylocomiaceae	35.4079	6.55199	9.58223	7.24075	6.61483	6.14028	7.31931	7.96688	7.66789	8.66402	8.8818	5.85125	117.889	0.00163228
25	Poaceae	4.32143	8.58536	8.60777	7.24075	7.99292	11.0013	8.48375	9.32708	10.6498	10.3968	9.26796	7.10509	102.98	0.00142585
26	Oleaceae	1.81221	6.77792	7.79571	9.2382	8.54416	6.90782	8.81644	6.60668	7.88088	5.35594	5.9212	7.94099	83.5982	0.00115749
27	Cucurbitaceae	0	5.87419	7.14607	6.99107	7.16607	5.37275	7.48566	7.77257	5.96391	11.657	9.26796	5.43331	80.1306	0.00110948
28	Pteridaceae	0	6.55199	6.17161	6.74139	7.7173	6.90782	4.99044	5.82943	6.8159	4.88336	4.37654	5.43331	66.4191	0.000919629
29	Urticaceae	2.92742	4.74454	4.87232	5.99235	3.85865	6.65197	5.15679	6.02374	5.32492	5.19841	5.40631	5.01536	61.1728	0.00084699
30	Fagaceae	6.97005	2.25931	3.89786	3.9949	3.58303	3.58183	3.99235	3.88628	3.40795	6.14358	7.46586	8.77688	57.9599	0.000802504
31	Cactaceae	0	7.68164	5.35955	3.74522	3.30742	4.34937	2.66157	2.7204	4.25994	3.15055	2.83188	4.17947	44.247	0.000612638
32	Cannabaceae	1.67281	1.80744	5.52196	2.74649	3.58303	1.53507	2.16252	3.10903	4.04694	2.67797	3.60421	2.50768	34.9752	0.000484261
33	Anacardiaceae	7.52765	1.35558	2.43616	3.74522	3.0318	0.767536	3.99235	3.10903	2.55596	2.20539	2.83188	1.25384	34.8124	0.000482008
34	Juglandaceae	28.4378	0	0	0	0	0	0	0	0	0	0	0	28.4378	0.000393746
35	Amaranthaceae	0	0	1.78652	0.749043	0.826854	0	0	0	20.6607	1.10269	2.44571	0.417947	27.9895	0.000387538
36	Burseraceae	6.97005	1.12965	1.78652	1.49809	0.826854	1.27923	1.82983	1.55451	1.06498	1.41775	1.54466	1.25384	22.156	0.000306768
37	Loganiaceae	2.09102	0.677792	2.11134	1.74777	1.65371	1.02338	1.99618	1.16589	2.12997	1.57528	2.83188	2.08973	21.0939	0.000292063
38	Cycadaceae	0	1.80744	1.13687	1.99745	2.20494	2.55845	2.16252	2.52609	1.49098	2.04786	1.02977	1.67179	20.6342	0.000285698
39	Brassicaceae	0	3.38896	1.29929	1.99745	1.10247	1.53507	1.99618	1.3602	1.91697	1.57528	1.02977	1.67179	18.8734	0.000261319
40	Loranthaceae	5.43664	0.903722	1.13687	0.749043	1.37809	1.79092	0.998088	1.55451	0.63899	1.10269	1.1585	1.67179	18.5199	0.000256423
41	Melastomataceae	0	0.903722	2.11134	1.49809	1.92933	1.53507	2.32887	1.94314	1.49098	1.10269	1.41594	1.25384	17.513	0.000242483
42	Pinaceae	0.975807	0	2.11134	0.749043	1.37809	1.27923	0.998088	1.16589	4.47293	1.26022	1.02977	1.25384	16.6742	0.000230869
43	Rhamnaceae	0	0	1.78652	1.74777	3.0318	2.04676	1.99618	1.3602	1.06498	1.26022	1.67338	0.417947	16.3858	0.000226875
44	Arecaceae	4.32143	0.903722	1.29929	0.998724	0	1.02338	0.83174	1.55451	1.49098	0.945166	2.05955	0.835894	16.2644	0.000225194
45	Apiaceae	0	1.58151	1.13687	1.49809	1.10247	1.79092	2.16252	1.55451	0.851987	0.945166	1.54466	1.67179	15.8405	0.000219325
46	Lauraceae	0.975807	0.903722	2.27375	0.499362	1.10247	0.767536	1.66348	1.16589	1.06498	1.41775	1.28722	1.25384	14.3758	0.000199045
47	Calceolariaceae	0	1.35558	0.649643	0.998724	1.37809	0.51169	0	0.582943	0.63899	0	0.643609	0.835894	7.59517	0.000105162
48	Polygonaceae	0	0.903722	0.649643	0	0.551236	0.767536	0.665392	0	0.63899	0.945166	1.02977	1.25384	7.4053	0.000102533
49	Salicaceae	0	0	0.649643	0.749043	0.551236	0	0	0.777257	1.06498	0	0.901052	1.25384	5.94706	8.23421e-05
50	Zamiaceae	0	0	0	0	0.826854	1.02338	0	0.582943	0	1.10269	0	0	3.53587	4.89572e-05
51	Balsaminaceae	0	0	0.649643	0.499362	0	0.767536	0	0	0.851987	0	0	0.417947	3.18647	4.41195e-05
52	Chlorococcaceae	0	0	0	0.499362	0	1.02338	0	0.582943	0	0	0.643609	0	2.74929	3.80663e-05
53	Phytolaccaceae	1.11521	0	0	0	0	0	0	0	0	0	0	0	1.11521	1.5441e-05
54	Musaceae	0	0	0	0	0	0	0	0	0	0.945166	0	0	0.945166	1.30866e-05
55	Pittosporaceae	0	0	0	0	0	0.51169	0	0	0	0	0	0.417947	0.929637	1.28716e-05
56	Myrtaceae	0	0	0	0	0	0	0	0	0.851987	0	0	0	0.851987	1.17965e-05
57	Araliaceae	0	0	0	0	0	0	0	0	0	0	0.77233	0	0.77233	1.06936e-05
58	Theaceae	0	0	0	0	0	0	0	0	0.63899	0	0	0	0.63899	8.84737e-06
59	Thymelaeaceae	0	0	0	0	0	0	0	0.582943	0	0	0	0	0.582943	8.07134e-06
