# Supplementary material for: Molecular Genetic Characterization of the Diet of Limestone and Rainforest Langurs
Source: Ecol Evol. 2026 Jun 30;16(7):e73892. doi: 10.1002/ece3.73892 (PMC13316972; doi:10.1002/ece3.73892)
Supplement: Supplementary file 7 — Table S6: Diet diversity of T. crepusculus at the plant family level. [file ECE3-16-e73892-s017.xlsx]

## Sheet: Sheet1
Table S6. Diet diversity of T. crepusculus at the plant family level
No	Family	2019-04-01	2019-06-01	2019-07-01	2019-08-01	2019-09-01	2019-10-01	2019-11-01	2019-12-01	2020-01-01	2020-02-01	TOTAL	Abundance		>0.1%	10 most common	5 most common
1	Fagaceae	2216.3	2684.65	1706.12	2926.96	3410.74	2011.31	3404.46	4236.56	4114.5	4694.24	31405.8	0.507241		0.992157	0.896721	0.75475
2	Moraceae	83.5622	105.158	592.682	1362.28	1126.13	337.451	121.004	360.78	104.165	141.58	4334.79	0.0700119
3	Araliaceae	275.375	333.117	212.197	350.27	427.369	331.115	435.614	421.275	625.792	624.261	4036.38	0.0651923
4	Lentibulariaceae	178.994	935.357	1344.51	136.682	145.354	334.011	174.638	265.787	171.53	169.536	3856.4	0.0622854
5	Fabaceae	1367.38	240.412	368.497	87.0432	22.2135	464.538	416.646	29.6399	83.4524	17.1339	3096.96	0.0500195
6	Rubiaceae	742.564	425.131	511.01	124.797	159.841	132.88	159.594	309.275	218.384	173.368	2956.84	0.0477565
7	Sapotaceae	695.798	255.286	42.5592	77.2552	24.1451	173.975	334.886	16.0347	38.2071	16.4576	1674.6	0.0270468
8	Lauraceae	178.994	178.493	207.551	153.462	100.927	290.562	109.885	118.074	152.024	89.9531	1579.92	0.0255176
9	Lamiaceae	59.3482	285.381	431.287	388.373	48.7732	72.2333	27.4711	4.85899	6.0327	8.34151	1332.1	0.021515
10	Symplocaceae	0	0.691832	0	0	0	642.134	601.095	0.485899	2.21199	0	1246.62	0.0201344
11	Poaceae	27.5375	43.9313	49.9022	51.7365	46.8416	461.641	102.036	59.5227	97.5287	78.6808	1019.36	0.0164638
12	Apocynaceae	22.0775	8.30198	4.19598	7.69056	9.65805	426.701	58.2126	7.28849	283.738	36.0714	863.936	0.0139536
13	Cannabaceae	78.8144	7.61015	13.4871	8.73927	6.27774	287.666	155.67	7.53144	255.585	5.63616	827.017	0.0133573
14	Pentaphylacaceae	37.0332	42.5477	26.2249	45.7938	62.2945	29.6899	54.9423	43.731	30.7668	62.4486	435.473	0.00703339
15	Cucurbitaceae	28.4871	32.862	22.0289	36.0058	48.2903	24.4398	50.3637	32.5553	41.6256	50.0491	366.708	0.00592276
16	Rosaceae	14.9557	17.2958	12.7378	21.6734	25.1109	15.9312	22.8926	161.319	26.9461	29.5335	348.396	0.005627
17	Rutaceae	14.4809	22.1386	15.5851	17.129	24.1451	43.6296	25.5089	30.6117	41.4245	26.1518	260.805	0.00421231
18	Vitaceae	4.27307	3.80508	3.4467	5.59313	8.69225	6.15522	6.54075	178.082	33.582	6.3125	256.483	0.0041425
19	Oleaceae	139.587	10.3775	8.69167	9.08884	12.5555	7.96558	11.7733	13.6052	8.44578	12.1741	234.264	0.00378364
20	Aquifoliaceae	15.6679	14.5285	12.2882	10.1376	15.4529	73.8626	27.4711	7.77439	12.2665	13.3013	202.751	0.00327467
21	Asteraceae	1.66175	123.838	1.49856	3.49571	3.38032	2.17243	1.96222	2.18655	4.82616	3.60714	148.629	0.00240053
22	Euphorbiaceae	7.59656	8.99381	6.59368	9.78798	9.65805	20.095	13.0815	10.6898	18.7014	12.3995	117.597	0.00189933
23	Salicaceae	6.4096	10.7234	9.89053	7.69056	49.2561	11.0432	5.88667	6.31669	5.42943	2.9308	115.577	0.0018667
24	Solanaceae	33.235	15.9121	3.4467	3.49571	0.965806	14.3018	16.3519	0.728849	23.9297	2.02902	114.397	0.00184764
25	Pteridaceae	2.37393	1.72958	2.09799	4.19485	77.2644	2.17243	4.57852	2.67245	4.62507	3.83259	105.542	0.00170462
26	Styracaceae	8.78353	8.6479	7.04325	11.5358	7.72644	6.87936	11.7733	9.96094	13.2719	16.2321	101.855	0.00164507
27	Phyllanthaceae	2.61132	4.84282	6.59368	2.79657	12.0726	16.4743	7.8489	12.3904	10.0545	4.73437	80.4194	0.00129887
28	Cactaceae	0	5.53466	18.4323	35.6562	12.5555	4.34486	0	0	0	0	76.5236	0.00123595
29	Ulmaceae	5.93482	1.38366	4.94526	8.04013	2.41451	22.0864	9.15704	1.21475	19.7068	0	74.8834	0.00120945
30	Malvaceae	3.0861	6.22649	8.54182	9.43841	14.0042	3.25864	3.92445	3.4013	4.82616	6.3125	63.0201	0.00101785
31	Convolvulaceae	6.88439	5.88057	5.39483	6.64185	4.82903	3.80175	3.92445	5.83079	5.02725	7.43973	55.6546	0.000898888
32	Hyacinthaceae	3.3235	4.49691	5.69455	3.14614	1.44871	9.41386	3.27037	2.9154	2.81526	3.15625	39.6809	0.000640894
33	Capparaceae	0.712178	8.6479	9.74067	2.447	10.6239	1.62932	1.96222	1.70065	0.80436	0.676339	38.9445	0.000628999
34	Loganiaceae	1.89914	2.76733	3.14699	4.19485	2.89742	3.62072	3.27037	3.4013	3.61962	3.60714	32.4249	0.0005237
35	Urticaceae	1.42436	3.45916	2.09799	4.89399	2.41451	3.07761	5.88667	2.67245	2.21199	3.83259	31.9713	0.000516374
36	Anacardiaceae	0	1.38366	1.34871	14.682	13.5213	0	0	0	0	0	30.9356	0.000499647
37	Schisandraceae	12.107	9.68565	7.04325	0	0	0	0	0	0	0	28.8359	0.000465734
38	Loranthaceae	28.2497	0	0	0	0	0	0	0	0	0	28.2497	0.000456266
39	Acanthaceae	1.66175	2.42141	1.94813	1.74785	4.82903	2.17243	1.96222	1.4577	3.61962	3.15625	24.9764	0.000403398
40	Meliaceae	16.3801	0	2.99713	0	1.44871	2.71554	0	0	0	0	23.5415	0.000380222
41	Sapindaceae	0.474785	0	1.64842	0.699142	1.44871	15.026	0	0	1.40763	0	20.7047	0.000334405
42	Elaeocarpaceae	0.712178	0	1.49856	0	0.482903	15.5691	0.654075	0.485899	0.60327	0.676339	20.6823	0.000334044
43	Hylocomiaceae	1.18696	2.0755	0.749282	1.39828	3.38032	0.905179	1.96222	2.18655	3.21744	1.57812	18.6399	0.000301056
44	Brassicaceae	0	0	0	0	0	1.08621	3.92445	6.31669	5.63052	0	16.9579	0.00027389
45	Taxaceae	0	0	0	15.3811	0	0	0	0	0	0	15.3811	0.000248423
46	Proteaceae	0	0	0	0	0	0.905179	0	0	14.2774	0	15.1826	0.000245216
47	Amaranthaceae	1.42436	1.72958	0.599426	1.39828	1.93161	1.08621	0.654075	1.21475	1.00545	2.25446	13.2982	0.000214782
48	Juglandaceae	0	0	0	0	0	0	0	0	0	12.625	12.625	0.000203908
49	Combretaceae	0.712178	1.38366	2.54756	1.74785	2.41451	0	1.30815	0.971799	0.60327	0.901785	12.5908	0.000203356
50	Actinidiaceae	0	0	0	0	0.482903	6.69833	0.654075	2.18655	0.80436	0	10.8262	0.000174856
51	Begoniaceae	0.94957	1.38366	0.599426	0	0.965806	1.08621	0	1.21475	2.41308	1.35268	9.96519	0.000160949
52	Ranunculaceae	0.94957	0	0.899139	1.04871	1.44871	0.543107	0.654075	0	1.00545	1.57812	8.12689	0.000131259
53	Musaceae	0	0	0	0	0.482903	0	0	0.485899	5.63052	0	6.59932	0.000106587
54	Thymelaeaceae	0	0.691832	0.749282	0	1.93161	1.44829	0.654075	0.728849	0	0	6.20394	0.000100201
55	Zamiaceae	0	1.38366	0	0.699142	1.93161	0	0.654075	0.485899	0.80436	0	5.95875	9.62408e-05
56	Melastomataceae	0	0	0	0	2.41451	0	0.654075	0	2.21199	0	5.28058	8.52876e-05
57	Chlorellaceae	2.37393	1.38366	0	0	0.965806	0	0	0	0	0	4.7234	7.62884e-05
58	Clusiaceae	0	0	0	0	0	4.5259	0	0	0	0	4.5259	7.30985e-05
59	Pinaceae	3.0861	0	0	1.39828	0	0	0	0	0	0	4.48439	7.24281e-05
60	Icacinaceae	0	0	1.49856	2.09743	0	0.543107	0	0	0	0	4.1391	6.68513e-05
61	Primulaceae	0	0	0	0	0.482903	0.905179	0.654075	0	0.60327	0.901785	3.54721	5.72916e-05
62	Menispermaceae	0	1.03775	0	0.699142	0	0	0	0	1.00545	0.676339	3.41868	5.52157e-05
63	Arecaceae	0	0	0	0	0	3.25864	0	0	0	0	3.25864	5.26309e-05
64	Myrtaceae	0	0.691832	0	0	0.482903	0	0.654075	0.485899	0	0.676339	2.99105	4.83089e-05
65	Celastraceae	0	0	0	0.699142	0.482903	0.905179	0	0	0	0.676339	2.76356	4.46348e-05
66	Smilacaceae	1.66175	0	1.049	0	0	0	0	0	0	0	2.71074	4.37817e-05
67	Rhamnaceae	0.474785	0	0	0	0	0	0	0.971799	0	1.12723	2.57382	4.15701e-05
68	Gentianaceae	0	0	0	0	0.482903	0.543107	0	0	1.40763	0	2.43364	3.93062e-05
69	Ebenaceae	0	0	0	0	0.965806	0	0.654075	0	0	0	1.61988	2.6163e-05
70	Opiliaceae	0	0	0	0	0	0	0	1.4577	0	0	1.4577	2.35435e-05
71	Pittosporaceae	0	0	0	0	0	0	0	0.485899	0	0.676339	1.16224	1.87715e-05
72	Platanaceae	0	0	0	0	0	0	0	0.971799	0	0	0.971799	1.56957e-05
73	Caprifoliaceae	0	0	0	0	0	0.543107	0	0	0	0	0.543107	8.77182e-06
