# Supplementary material for: Molecular Genetic Characterization of the Diet of Limestone and Rainforest Langurs
Source: Ecol Evol. 2026 Jun 30;16(7):e73892. doi: 10.1002/ece3.73892 (PMC13316972; doi:10.1002/ece3.73892)
Supplement: Supplementary file 8 — Table S7: Diet diversity of T. delacouri at the plant genus level. [file ECE3-16-e73892-s006.xlsx]

## Sheet: Table S8
Table S7. Diet diversity of T. delacouri at the plant genus level
No	month	2019-02-01	2019-03-01	2019-04-01	2019-05-01	2019-06-01	2019-07-01	2019-08-01	2019-09-01	2019-10-01	2019-11-01	2019-12-01	TOTAL	Abun		>0.1%	10 most common	5 most common
1	Sideroxylon	595.192	1540.22	1518.8	1528.2	1523	1527.82	1540.94	1526.24	1558.96	1532.97	1541.49	15933.8	0.281258		0.965182	0.829605	0.710122
2	Ficus	2161.79	986.937	984.574	977.93	973.931	989.081	973.861	976.087	983.923	978.584	971.404	11958.1	0.21108
3	Prunus	221.658	431.334	433.638	429.318	427.331	418.472	437.842	448.567	432.867	453.098	422.249	4556.37	0.0804274
4	Sarcosperma	119.931	372.316	382.738	391.806	389.77	383.947	375.027	387.049	368.757	370.879	393.678	3935.9	0.069475
5	Brachychiton	4.81864	386.857	378.788	380.774	391.171	399.882	380.262	390.401	385.886	369.092	377.731	3845.66	0.0678822
6	Celtis	107.795	227.397	224.416	222.037	232.116	232.442	225.319	229.648	220.226	234.145	222.586	2378.13	0.0419778
7	Ipomoea	77.8122	130.622	136.443	126.879	135.909	133.42	129.701	131.754	130.423	147.16	139.864	1419.99	0.0250651
8	Malva	1.42775	123.169	125.351	126.327	130.967	127.603	128.189	127.899	127.731	118.562	132.555	1269.78	0.0224137
9	Gynochthodes	285.549	56.8188	61.384	60.9569	59.3881	61.8413	56.1843	56.3224	55.7907	58.3874	57.8059	870.429	0.0153645
10	Thunbergia	3.3909	83.7008	84.6309	82.1952	88.0525	87.2607	84.2183	84.8188	78.7921	77.4527	76.0778	830.591	0.0146613
11	Boehmeria	228.261	63.2949	60.3204	57.9228	55.5167	55.0122	61.6515	54.9813	52.8543	62.8558	59.467	812.138	0.0143356
12	Premna	36.586	76.8581	78.8571	76.403	74.2145	71.4526	75.7267	71.744	81.4838	73.58	78.4034	795.309	0.0140385
13	Paederia	119.038	54.8638	55.3063	59.9915	54.6107	54.8857	56.7659	53.3051	54.5672	53.0253	58.1381	674.498	0.011906
14	Cinnamomum	308.75	31.6475	31.9075	29.7889	30.1471	32.5015	29.4299	32.1842	33.034	29.4916	32.8895	621.772	0.0109753
15	Vitex	105.296	48.0211	49.9884	50.4756	48.8448	48.689	48.7396	46.9353	49.918	53.6211	52.8226	603.352	0.0106501
16	Momordica	5.88945	57.1854	56.3699	62.1981	52.5514	54.2534	58.8597	56.9929	62.8869	60.7705	61.128	589.086	0.0103983
17	Elaeocarpus	0	46.9213	43.9108	47.4415	40.5256	39.8364	46.9947	45.0914	45.5135	47.3653	44.1849	447.785	0.00790414
18	Celosia	1.42775	28.1039	27.0454	28.8235	27.8407	26.937	28.7319	29.1669	31.8105	37.8326	30.2318	297.952	0.00525934
19	Trichosanthes	10.8866	25.9045	25.6779	26.3411	25.5344	22.6372	26.2891	28.6641	26.1825	26.2147	25.5808	269.913	0.0047644
20	Litsea	8.20954	21.0169	25.0702	22.8933	22.8986	20.3608	23.1484	20.9533	24.4696	24.4274	24.5841	238.032	0.00420165
21	Broussonetia	15.7052	20.8947	20.9678	17.101	19.0272	19.855	20.0077	20.9533	18.3522	21.7463	19.6008	214.211	0.00378118
22	Cyclea	19.453	18.573	19.6003	18.8939	18.7801	19.0962	20.3566	17.4331	22.512	14.8947	17.9398	207.533	0.00366329
23	Pittosporum	98.5145	9.89747	8.96449	8.82633	9.14296	12.1406	10.2365	12.0691	10.2772	8.63895	8.63766	197.346	0.00348347
24	Pueraria	24.0932	15.3961	17.3212	15.1703	14.4146	15.5552	17.9138	17.4331	17.8628	14.5968	14.6176	184.375	0.00325451
25	Sabia	62.107	12.9522	9.42031	14.2049	11.9435	12.0142	11.6324	13.2425	11.5007	10.1284	11.6276	180.774	0.00319095
26	Berchemia	31.9458	14.6629	10.4839	14.2049	13.838	13.4053	12.4466	14.2482	13.703	13.1074	11.2954	163.341	0.00288324
27	Millettia	1.60621	15.5183	14.5863	17.2389	15.8149	16.314	13.7262	16.7626	12.7242	18.4695	16.6109	159.372	0.00281317
28	Nicotiana	21.4162	15.7626	14.1305	12.2741	12.0259	12.3936	13.0282	11.7338	13.703	13.1074	13.6209	153.196	0.00270416
29	Rauvolfia	11.065	13.1966	14.1305	14.8944	13.5085	12.1406	14.3078	12.9072	8.80906	14.5968	10.9632	140.52	0.0024804
30	Jasminum	23.3793	10.9972	10.18	10.4813	11.2022	8.47314	9.88751	10.7281	10.2772	11.0221	12.2921	128.92	0.00227565
31	Acer	0	12.7079	12.1552	14.7565	13.0143	11.7612	11.516	12.9072	12.4795	11.32	12.9565	125.574	0.00221659
32	Alnus	62.107	6.8427	5.92568	7.1714	5.76583	5.43799	5.58353	5.19641	8.07497	5.9579	7.30879	125.372	0.00221302
33	Dalbergia	51.5773	6.47612	5.6218	5.79228	6.01294	5.81738	6.86309	6.70504	7.34088	8.04316	6.64435	116.894	0.00206338
34	Morus	1.78468	10.0197	12.6111	11.3087	13.838	11.8877	10.5854	11.2309	10.0325	12.8095	10.631	116.739	0.00206064
35	Quercus	5.88945	12.4635	12.9149	12.1362	11.0374	13.0259	11.3997	8.71656	9.29845	9.53263	10.2987	116.714	0.00206018
36	Clematis	8.38801	9.89747	11.3955	10.895	10.3785	9.48486	10.8181	8.71656	12.2348	9.83053	9.63431	111.674	0.00197122
37	Aruncus	39.0846	7.45365	6.22956	7.1714	6.83663	5.94385	6.86309	7.7108	8.56436	5.9579	7.64101	109.457	0.00193209
38	Acalypha	0	10.3862	8.96449	10.895	11.0374	10.7495	10.9344	9.05181	8.56436	9.83053	12.6243	103.038	0.00181879
39	Glycosmis	50.8635	5.25421	6.07762	5.37855	4.03608	4.55273	4.88559	3.1849	6.1174	4.76632	5.31548	100.432	0.00177279
40	Tetrastigma	8.92342	7.94242	6.83732	8.27469	7.00137	8.34668	9.42221	7.20792	5.62801	8.04316	10.2987	87.9259	0.00155204
41	Salix	0.892342	8.30899	7.44508	9.79171	9.22533	8.72607	7.67736	8.04605	6.85149	5.66	7.64101	80.2654	0.00141682
42	Aphananthe	0	8.43118	7.29314	8.27469	6.01294	7.96728	6.86309	7.37555	6.60679	7.14948	7.30879	73.2829	0.00129356
43	Secamone	33.909	4.27669	2.43105	3.99943	4.11845	4.55273	4.18765	2.84964	4.40453	3.87263	3.32218	71.924	0.00126957
44	Bidens	0	6.35393	5.92568	6.89557	5.27162	5.81738	5.69986	7.0403	6.85149	6.55369	5.31548	61.725	0.00108955
45	Albizia	0	6.59831	5.92568	6.89557	4.7774	5.43799	5.46721	5.19641	6.3621	5.66	6.31213	58.6328	0.00103496
46	Hyacintheae	9.28035	4.39888	3.49463	4.55108	4.03608	4.42627	3.83868	3.1849	4.40453	3.87263	5.97992	51.4679	0.000908493
47	Trichilia	0	6.10955	4.55821	5.10272	6.50715	6.07031	4.18765	4.19065	4.15983	4.46842	3.98661	49.3411	0.000870951
48	Poranthera	0	4.52107	6.53344	4.55108	4.5303	4.2998	4.65294	5.36403	4.89392	5.06421	3.98661	48.3974	0.000854293
49	Diospyros	0	4.88764	5.46986	4.8269	3.4595	4.2998	4.07133	4.35828	4.64922	3.57474	5.97992	45.5772	0.000804512
50	Mitchella	0	5.13202	3.34269	3.5857	3.62424	4.17334	4.88559	4.86116	4.15983	4.76632	2.65774	41.1886	0.000727046
51	Zanthoxylum	21.5947	1.71067	1.36746	1.51703	2.22396	1.51758	1.62853	2.34677	2.20226	1.48947	1.66109	39.2595	0.000692994
52	Iodes	5.17558	3.05478	2.88687	3.44779	2.3887	2.65576	3.14074	2.68202	3.91514	4.17053	4.98326	38.5012	0.000679608
53	Anamirta	6.24639	3.17697	1.97523	3.30988	3.13002	2.5293	3.37338	4.19065	3.18105	2.97895	3.98661	38.0784	0.000672146
54	Phanera	0.892342	3.42135	2.73493	3.44779	2.80055	3.54102	3.25706	2.34677	3.91514	4.17053	4.65105	35.1785	0.000620958
55	Diploclisia	1.42775	3.29916	3.95045	3.17196	3.70661	3.03516	2.79177	2.68202	4.64922	2.68105	3.65439	35.0495	0.000618681
56	Aidia	3.03396	3.29916	3.34269	3.5857	3.37713	4.04687	3.02441	2.34677	3.42574	2.08526	2.98996	34.5577	0.000609999
57	Acacia	0	3.54354	3.19075	4.27526	2.88292	2.5293	3.83868	2.68202	2.93635	3.57474	4.31883	33.7724	0.000596137
58	Cucumis	0.535405	3.54354	3.79851	3.86152	4.03608	2.78223	3.14074	3.68777	2.20226	2.08526	2.98996	32.6633	0.00057656
59	Maclura	0	2.93258	2.88687	2.89614	3.21239	3.79395	2.79177	3.8554	2.93635	2.38316	4.31883	32.0074	0.000564983
60	Terminalia	5.35405	1.71067	2.88687	2.06867	2.55344	2.1499	2.55912	1.34101	2.20226	3.27684	3.98661	30.0895	0.000531128
61	Claoxylon	0	2.56601	3.03881	2.62032	3.13002	3.16162	3.37338	2.51439	2.44696	3.27684	2.98996	29.1183	0.000513986
62	Cardiospermum	2.14162	2.44382	3.03881	2.20658	2.80055	2.02344	2.4428	2.68202	3.18105	4.46842	1.66109	29.0902	0.000513489
63	Salacia	0.892342	1.83287	3.19075	2.62032	3.29476	3.16162	2.32647	3.1849	1.95757	2.97895	1.99331	27.4338	0.000484252
64	Jacobaea	0	2.56601	1.82329	2.89614	2.14159	2.5293	2.4428	2.34677	2.93635	2.97895	3.32218	25.9834	0.000458649
65	Mussaenda	9.63729	1.46629	1.82329	1.51703	2.05923	1.51758	1.51221	1.67626	0.978784	1.19158	0.664435	24.044	0.000424415
66	Primula	19.9885	0	0.607762	0	0.658952	0	0	0	0.734088	0	0	21.9893	0.000388146
67	Triadica	0	2.6882	1.97523	2.34449	2.63581	1.77051	2.32647	1.50863	1.46818	1.48947	2.65774	20.8647	0.000368297
68	Spiraea	0	1.83287	2.12717	2.34449	1.23554	1.89697	2.4428	1.84389	2.69166	1.78737	1.99331	20.196	0.000356493
69	Tiliacora	3.9263	0.855337	1.5194	2.34449	2.05923	1.39111	1.74485	2.17914	0.734088	1.78737	0.996653	19.538	0.000344877
70	Capparis	2.32009	1.58848	1.82329	1.2412	1.97686	2.02344	1.51221	1.67626	2.44696	1.48947	0.996653	19.0949	0.000337056
71	Veronica	0	2.44382	1.82329	2.06867	1.64738	1.26465	1.51221	1.84389	1.71287	1.48947	2.98996	18.7962	0.000331784
72	Mallotus	0	1.95506	1.5194	1.2412	2.14159	1.89697	1.86118	2.34677	2.20226	1.48947	1.99331	18.6472	0.000329154
73	Callistemon	0	1.83287	1.67135	1.51703	1.3179	1.89697	1.51221	1.34101	1.22348	3.27684	1.99331	17.583	0.000310368
74	Embelia	0	2.32163	1.5194	1.79285	1.40027	1.39111	1.62853	1.50863	1.46818	0.893685	1.99331	15.9176	0.000280972
75	Lactuca	0	1.3441	1.82329	1.93076	0.82369	0	1.74485	1.84389	2.20226	1.78737	1.99331	15.4935	0.000273486
76	Clerodendrum	0	1.95506	1.67135	1.65494	1.40027	1.51758	0.814265	0.670504	1.95757	0.893685	1.66109	14.1963	0.000250588
77	Vincetoxicum	0	0.977528	1.5194	1.2412	1.3179	1.01172	1.51221	2.17914	1.22348	1.19158	1.32887	13.503	0.000238351
78	Oryza	0	1.58848	1.36746	1.65494	0.658952	0	1.39588	0.670504	1.95757	1.78737	1.66109	12.7422	0.000224921
79	Fremontodendron	0	0.977528	0.911643	0.827469	1.15317	0	0.930589	0.83813	1.22348	2.38316	1.32887	10.574	0.000186649
80	Leptopus	0	1.46629	0.911643	1.10329	1.48264	0.885254	0	0.670504	1.22348	1.48947	0	9.23258	0.00016297
81	Pteris	0.713873	0	1.21552	0.827469	0.988428	1.13818	1.74485	0.670504	0.489392	0.59579	0.664435	9.04845	0.00015972
82	Macaranga	0	0.733146	0.759702	0.96538	0.906059	0	1.04691	0.83813	0.489392	1.48947	1.32887	8.55707	0.000151046
83	Cucurbita	0	0.855337	0.607762	0.827469	0	0	1.16324	1.17338	1.22348	1.19158	1.32887	8.37112	0.000147764
84	Picea	0	0.610955	1.06358	0.689557	0.741321	1.01172	0.930589	0.670504	0.734088	0.893685	0.996653	8.34265	0.000147261
85	Populus	0	0.855337	0.759702	0	0.658952	0	0.814265	0.83813	1.22348	0.893685	0.664435	6.70799	0.000118407
86	Mucuna	0	0.977528	1.06358	1.10329	0	0	0	0.83813	0.978784	0.893685	0.664435	6.51944	0.000115079
87	Urobotrya	1.42775	0.733146	0	0	1.56501	1.39111	0	0.670504	0.489392	0	0	6.27691	0.000110798
88	Brassica	0	0	0.911643	1.10329	0	0	1.39588	0	0.978784	0.59579	0.996653	5.98204	0.000105593
89	Antidesma	0	0.610955	0	1.37911	0	0	0.814265	0	0.978784	1.19158	0.664435	5.63913	9.95399e-05
90	Neisosperma	1.07081	0.610955	0.607762	0	0	0.758789	0.814265	0	0.978784	0	0.664435	5.5058	9.71863e-05
91	Hoya	1.96315	0	0.759702	0	0.658952	0	0.697942	0.670504	0.489392	0	0	5.23964	9.24882e-05
92	Causonis	0	0.733146	0	0	0.82369	0	0	0.670504	1.22348	0.893685	0.664435	5.00894	8.84159e-05
93	Urtica	0	0	0.607762	0.689557	0	0	1.27956	0.670504	0.734088	0.893685	0	4.87516	8.60544e-05
94	Pinus	3.74783	0	0	0	0	0	0	0	0	0.893685	0	4.64152	8.19304e-05
95	Stauntonia	1.07081	0.610955	0.607762	0	0	0.632324	0	0	0.489392	0.893685	0	4.30493	7.5989e-05
96	Desmodieae	0	0	0	0	0	0	0	1.17338	0.734088	1.19158	0.664435	3.76349	6.64316e-05
97	Erycibe	0	0.855337	0	0	0.658952	0	0	0.670504	0.489392	0.59579	0	3.26998	5.77204e-05
98	Lepisanthes	0	0	0.911643	0.689557	0	0	0.814265	0	0	0.59579	0	3.01126	5.31536e-05
99	Pinguicula	1.24928	0	0	0	0.658952	0	0	0	0	0.893685	0	2.80191	4.94584e-05
100	Sapindus	0	0.610955	0.759702	0	0.658952	0	0	0	0	0.59579	0	2.6254	4.63426e-05
101	Celastrus	0	0	0.607762	0	0	0.632324	0.697942	0	0	0	0.664435	2.60246	4.59377e-05
102	Avicennia	0.892342	0	0	0	0	0	1.16324	0	0.489392	0	0	2.54497	4.49229e-05
103	Caprifoliaceae	1.78468	0	0	0.689557	0	0	0	0	0	0	0	2.47424	4.36744e-05
104	Oxystelma	0	0.610955	1.21552	0	0	0	0	0	0	0.59579	0	2.42227	4.2757e-05
105	Apeibeae	0	0.610955	0.607762	0	0	0	0	0.670504	0.489392	0	0	2.37861	4.19864e-05
106	Ericaceae	2.32009	0	0	0	0	0	0	0	0	0	0	2.32009	4.09533e-05
107	Mammillaria	1.96315	0	0	0	0	0	0	0	0	0	0	1.96315	3.46528e-05
108	Combretum	1.24928	0	0	0	0	0	0	0	0	0.59579	0	1.84507	3.25685e-05
109	Olea	0	0	0	0	0.658952	0	0	0	0.489392	0.59579	0	1.74413	3.07868e-05
110	Stilbaceae	0	0	0	0	0	1.01172	0	0.670504	0	0	0	1.68222	2.9694e-05
111	Citrus	0	0	0	0	0	0.632324	0	0	0	0.893685	0	1.52601	2.69365e-05
112	Amyema	1.42775	0	0	0	0	0	0	0	0	0	0	1.42775	2.5202e-05
113	Ziziphus	0	0	0	0	0	0	0	0	0	0.59579	0.664435	1.26022	2.2245e-05
114	Dioon	0	0	0	0	0	0	0	0	0	0.59579	0.664435	1.26022	2.2245e-05
115	Osyris	1.24928	0	0	0	0	0	0	0	0	0	0	1.24928	2.20518e-05
116	Juglans	0	0	0	0	0	0	0	0.670504	0.489392	0	0	1.1599	2.04741e-05
117	Cryptocarya	0.892342	0	0	0	0	0	0	0	0	0	0	0.892342	1.57513e-05
118	Lolium	0.713873	0	0	0	0	0	0	0	0	0	0	0.713873	1.2601e-05
119	Aetanthus	0	0	0	0	0	0	0	0	0	0.59579	0	0.59579	1.05167e-05
120	Tinomiscium	0	0	0	0	0	0	0	0	0	0.59579	0	0.59579	1.05167e-05
121	Betula	0.535405	0	0	0	0	0	0	0	0	0	0	0.535405	9.45077e-06
122	Phillyrea	0.535405	0	0	0	0	0	0	0	0	0	0	0.535405	9.45077e-06
