# Supplementary material for: Molecular Genetic Characterization of the Diet of Limestone and Rainforest Langurs
Source: Ecol Evol. 2026 Jun 30;16(7):e73892. doi: 10.1002/ece3.73892 (PMC13316972; doi:10.1002/ece3.73892)
Supplement: Supplementary file 9 — Table S8: Diet diversity of T. hatinhensis at the plant genus level. [file ECE3-16-e73892-s001.xlsx]

## Sheet: Sheet2
Table S8. Diet diversity of T. hatinhensis at the plant genus level
No	month	2019-02-01	2019-04-01	2019-05-01	2019-06-01	2019-07-01	2019-08-01	2019-09-01	2019-10-01	2019-11-01	2019-12-01	2020-01-01	2020-02-01	TOTAL	Abun		>0.1%	10 most common	5 most common
1	Phanera	2128.87	1389.73	524.898	620.79	801.478	471.853	903	738.326	713.417	677.109	765.11	1080.98	10815.6	0.163656		0.91314	0.778922	0.594816
2	Ficus	1172.88	476.364	2243.15	374.181	444.193	288.759	542	427.014	441.911	548.234	1089.24	612.333	8660.26	0.131043
3	Sideroxylon	185.074	289.311	1177.53	688.357	497.839	2325.33	758	372.779	355.458	246.756	168.193	331.524	7396.15	0.111915
4	Ipomoea	364.627	358.665	409.917	494.924	608.887	375.173	719	575.258	596.241	850.734	842.023	875.299	7070.75	0.106991
5	Thunbergia	214.386	211.099	224.689	293.686	346.02	278.492	386	327.582	329.736	500.417	1779.34	475.451	5366.9	0.0812096
6	Dalbergia	46.9257	456.495	52.0476	118.06	134.653	807.527	350	672.882	172.549	589.146	386.253	79.8287	3866.37	0.0585042
7	Psydrax	114.751	113.016	158.354	353.448	241.946	122.063	231	440.754	616.604	250.592	363.433	263.435	3269.39	0.0494711
8	Boehmeria	115.277	113.522	136.242	151.478	204.393	119.781	214	181.87	184.695	281.277	2.74687	263.67	1968.95	0.0297933
9	Broussonetia	98.0576	102.512	112.089	134.891	169.523	98.8197	204	208.264	178.265	149.588	63.6007	222.112	1741.72	0.026355
10	Sapindus	1.84022	1.77181	12.9268	1247.92	1.07293	43.2069	0	2.16942	1.42898	1.02282	7.18413	0	1320.55	0.0199819
11	Claoxylon	54.0237	63.9118	59.3614	67.5673	100.855	55.3276	111	90.0309	169.691	153.168	14.5796	116.221	1055.74	0.015975
12	Strychnos	92.5369	120.61	57.3203	61.4692	69.7404	44.7755	85	66.5289	86.8103	64.4379	30.0043	100.021	879.254	0.0133045
13	Salix	39.039	38.3471	46.2645	53.9075	74.5686	49.7663	79	65.8057	101.1	79.5245	59.586	91.8031	778.712	0.0117831
14	Brachychiton	0.788667	0.63279	1.7009	33.6617	415.224	149.156	10	2.53099	3.2152	117.369	1.90168	1.40874	737.59	0.0111609
15	Jasminum	24.843	38.0939	23.8126	59.2738	33.7973	90.9769	40	38.688	35.7244	33.7532	5.28245	51.4191	475.665	0.00719755
16	Iodes	26.1574	40.6251	30.7863	29.515	41.8442	23.9563	55	43.75	44.6555	35.7988	7.81803	55.8801	435.787	0.00659414
17	Diospyros	20.3739	100.487	10.5456	12.4402	13.4116	8.27063	26	20.6095	12.5035	20.4565	73.743	20.4268	339.268	0.00513366
18	Celtis	2.49744	2.15149	2.72144	31.4664	4.29172	7.12985	5	6.86983	318.305	7.15977	3.59207	3.28707	394.472	0.00596897
19	Lepisanthes	24.843	181.611	0	0.48785	0	0	0	0	0	0	1.47909	0	208.421	0.00315373
20	Paederia	23.5286	17.9712	20.4108	33.4178	30.042	55.898	35	24.9483	37.8679	23.5249	12.2553	38.2708	353.136	0.0053435
21	Erycibe	15.2476	13.4151	15.4782	17.3187	21.9951	13.8319	24	23.8636	23.9354	65.4607	57.0505	26.0617	317.658	0.00480667
22	Phyllanthus	18.1393	18.7306	19.7304	25.3682	30.5785	19.3932	33	29.6487	27.1506	30.1733	2.32428	42.7319	296.969	0.00449361
23	Rosa	46.9257	35.1831	14.4577	17.0748	20.9221	13.8319	22	19.8864	23.9354	20.7122	1.69038	32.4011	269.021	0.0040707
24	Salacia	8.14956	8.7325	22.9622	15.6112	15.5575	8.69842	19	65.8057	15.0043	13.2967	16.0586	21.8355	230.712	0.00349104
25	Causonis	7.49233	7.59348	3.4018	4.14673	4.29172	3.42233	3	6.14669	89.6683	36.0545	47.3308	7.2785	219.827	0.00332633
26	Malva	0	0.63279	0	7.80561	112.121	34.0807	4	0.36157	0.714489	43.7257	0	1.17395	204.616	0.00309616
27	Cinnamomum	23.9229	70.8725	1.53081	1.46355	1.60939	1.14078	3	1.44628	1.78622	1.02282	1.69038	2.3479	111.833	0.00169222
28	Stilbaceae	9.98978	9.11217	11.9063	21.7093	14.4845	20.1062	16	15.9091	16.4332	13.8081	0	20.4268	169.886	0.00257063
29	Trichosanthes	9.20111	7.59348	8.5045	10.4888	16.6304	7.55764	15	17.7169	13.9325	23.0135	13.5231	18.5484	161.71	0.00244693
30	Sarcosperma	1.97167	2.65772	114.471	3.41495	2.68232	3.27973	5	3.6157	2.14347	2.30135	0	3.05228	144.59	0.00218787
31	Ilex	9.85833	13.0355	7.31387	10.4888	15.021	7.70024	16	10.8471	14.2898	8.18259	1.05649	14.0874	127.881	0.00193504
32	Celastrus	6.17789	6.20134	9.52504	9.26916	11.8022	8.41322	15	18.4401	9.28835	9.71683	10.9875	15.731	130.553	0.00197547
33	Tetrastigma	3.28611	4.93576	4.42234	7.56168	4.82818	7.12985	11	11.9318	14.647	13.5524	26.4123	7.98287	117.69	0.00178084
34	Pinguicula	1.70878	1.01246	4.08216	2.9271	1.60939	1.56857	1	69.4214	29.294	3.32418	1.47909	3.28707	120.714	0.0018266
35	Manuleeae	6.57222	5.94822	6.63351	8.29346	12.8752	4.7057	13	8.67768	10.0028	15.3424	0	11.5047	103.556	0.00156696
36	Cardiospermum	0	0	1.53081	1.70748	0	0	0	0.72314	3.57244	74.6661	24.2993	0.939162	107.438	0.00162571
37	Rauvolfia	4.732	5.69511	12.5867	7.31776	6.43758	6.98725	10	7.59297	10.0028	8.18259	0	12.2091	91.7439	0.00138823
38	Mucuna	3.94333	5.18888	4.93261	4.63458	10.7293	4.8483	4	6.86983	8.21662	6.90406	10.1423	12.4439	82.8537	0.00125371
39	Cucumis	3.15467	3.16395	4.42234	3.65888	5.90111	3.42233	4	4.70041	27.8651	3.32418	5.07115	6.80892	75.493	0.00114233
40	Vincetoxicum	4.46911	15.0604	11.7362	1.9514	3.75525	1.71116	2	2.53099	1.78622	7.15977	5.70505	3.28707	61.1526	0.000925335
41	Spiraea	10.7784	3.54362	1.87099	4.63458	6.97404	12.9763	11	4.70041	2.85795	2.81277	0	3.99144	66.1406	0.00100081
42	Acer	0	0	0	40.7355	12.8752	4.42051	1	0	0	2.30135	0.633894	0	61.9664	0.000937649
43	Pueraria	3.68044	3.79674	3.4018	3.41495	4.82818	2.85194	5	4.70041	6.07315	7.92688	6.12764	8.45246	60.2546	0.000911747
44	Millettia	15.379	4.04985	3.23171	4.8785	4.82818	2.56675	2	4.33884	4.28693	4.0913	1.26779	5.86976	56.7886	0.000859301
45	Albizia	0.657222	0	2.55135	7.56168	0.536465	10.6948	1	6.86983	9.28835	17.1323	0	0	56.292	0.000851786
46	Pinus	3.28611	3.29051	3.57189	3.65888	8.04697	3.13713	10	5.06198	3.2152	3.57988	0	7.51329	54.3618	0.00082258
47	Micrechites	2.89178	2.53116	3.06162	4.63458	5.90111	2.28155	8	5.06198	4.64418	3.57988	3.59207	5.40018	51.5801	0.000780488
48	Morus	7.098	3.9233	9.52504	2.43925	2.68232	2.13895	4	3.6157	4.64418	3.32418	1.47909	4.46102	49.331	0.000746456
49	Phyllostachys	2.89178	2.27804	2.04108	4.8785	4.82818	1.99636	7	2.53099	3.57244	3.57988	2.53558	5.86976	44.0026	0.000665828
50	Pteris	1.84022	1.77181	1.53081	2.9271	2.14586	2.13895	2	11.9318	3.57244	1.27853	9.71971	1.64353	42.5008	0.000643104
51	Terminalia	0.920111	1.77181	0.85045	0.731776	30.042	0.712985	1	1.08471	1.07173	0.511412	0	1.40874	40.1058	0.000606863
52	Bidens	0	0	0	0	0	0	40	0	0	0	0	0	40	0.000605263
53	Stapeliinae	2.62889	2.15149	2.04108	2.9271	3.75525	2.70934	6	3.97727	4.64418	2.81277	0	4.9306	38.578	0.000583745
54	Vernonia	0	9.36529	0	0	0	3.56492	1	23.8636	0.357244	0	0	0	38.1511	0.000577286
55	Macaranga	2.23456	2.27804	2.55135	2.9271	2.14586	2.85194	7	3.97727	5.00142	3.06847	0	3.99144	38.0274	0.000575415
56	Symplocos	2.10311	1.77181	2.38126	3.9028	2.14586	1.85376	2	3.25413	2.50071	4.0913	1.26779	5.40018	32.6727	0.000494389
57	Urobotrya	1.84022	2.27804	2.38126	2.9271	3.21879	1.71116	5	1.80785	3.57244	2.81277	0	4.22623	31.7759	0.000480819
58	Elaeocarpus	0	0	2.38126	1.70748	14.4845	4.42051	2	0	0.714489	5.88124	0	0	31.5895	0.000477999
59	Tinomiscium	1.70878	1.26558	1.19063	2.19533	3.75525	1.42597	4	1.80785	2.14347	1.53424	0	3.28707	24.3142	0.000367911
60	Periplocoideae	0	0	0	0	0	0	0	1.08471	3.57244	10.9954	8.45192	0	24.1044	0.000364738
61	Boswellia	0	0	1.7009	0	0	0	1	0.36157	0.357244	0	18.5942	0	22.0139	0.000333105
62	Ligustrum	21.9512	0	0	0	0	0	0	0	0	0	0	0	21.9512	0.000332156
63	Premna	1.183	1.26558	1.53081	3.17103	2.14586	1.42597	3	1.08471	2.50071	2.04565	0	2.3479	21.7012	0.000328373
64	Callerya	1.05156	1.13902	1.53081	1.70748	3.21879	1.28337	1	2.89256	2.50071	1.27853	0	3.28707	20.8899	0.000316097
65	Ixora	0	2.65772	0	0	0.536465	0	0	0.72314	0.357244	0	16.4812	0	20.7558	0.000314068
66	Apeibeae	0.788667	0.63279	1.02054	0.975701	3.21879	1.14078	2	1.80785	0.357244	1.27853	2.95817	2.81749	18.9965	0.000287447
67	Cucurbita	0.657222	0.63279	1.19063	1.21963	3.21879	1.28337	0	5.78512	1.07173	0.767118	1.69038	1.17395	18.6907	0.00028282
68	Aphananthe	0	0	0	0.48785	10.1928	2.85194	0	0	0	3.32418	0	0	16.8568	0.00025507
69	Litsea	2.76033	2.65772	9.52504	0	0.536465	0	0	0.36157	0.357244	0.511412	0	0	16.7098	0.000252845
70	Avicennia	0	0	8.16432	1.21963	0	0	0	3.6157	2.50071	0	0	0	15.5004	0.000234545
71	Nicotiana	0	0.63279	1.19063	0.48785	1.60939	0.570388	3	5.06198	1.07173	0.511412	0	1.17395	15.3101	0.000231666
72	Alyxia	0	0.759348	0	0	0	0.855582	0	1.80785	0	11.5068	0	0	14.9295	0.000225907
73	Leptopus	0	1.89837	9.69513	0.48785	0.536465	0	0	1.44628	0	0.767118	0	0	14.8312	0.00022442
74	Mallotus	0.657222	0.759348	0	0.975701	0.536465	0.855582	3	1.44628	3.92969	0.511412	0	2.11311	14.7848	0.000223717
75	Anamirta	0	0	0	3.9028	0	2.70934	0	0	0	4.347	3.59207	0	14.5512	0.000220183
76	Trichilia	0	0	0	0.48785	4.29172	2.85194	1	0.36157	0.357244	2.30135	1.69038	0.939162	14.2812	0.000216097
77	Prunus	0	0.63279	0.68036	3.17103	0.536465	3.13713	2	0.72314	1.07173	1.02282	0	0.939162	13.9146	0.00021055
78	Hoya	1.05156	1.77181	1.87099	0.975701	0.536465	0.570388	3	0.36157	0.714489	1.27853	0	0.939162	13.0707	0.00019778
79	Solanum	0.788667	0	0	0.731776	1.07293	0	3	1.80785	2.50071	0.767118	0	0.704371	11.3734	0.000172098
80	Gardneria	0.657222	1.5187	0	0.975701	0.536465	0.570388	1	0.72314	1.07173	0.511412	1.47909	1.17395	10.2178	0.000154611
81	Campsis	0	1.01246	0.85045	0.731776	1.07293	1.14078	1	1.08471	0.714489	1.27853	0	1.17395	10.0601	0.000152225
82	Oryza	0	1.13902	0	0.731776	1.07293	0.855582	0	0.36157	1.78622	0.767118	1.69038	1.40874	9.81334	0.000148491
83	Eutrochium	0	0	0	0	0	0	0	4.70041	4.28693	0	0	0	8.98734	0.000135993
84	Primula	0	0	0	0	8.58344	0	0	0	0	0	0	0	8.58344	0.000129881
85	Fissistigma	0.657222	0	0.85045	0.48785	0.536465	0	1	1.08471	1.07173	1.27853	0	0.704371	7.67133	0.000116079
86	Gynochthodes	0	0.63279	0.85045	1.9514	0	0.570388	1	0.36157	0.714489	0.511412	0	0.704371	7.29687	0.000110413
87	Glycosmis	0	4.8092	0	0	0.536465	1.42597	0	0	0	0	0	0	6.77164	0.000102465
88	Combretum	0	0	0	5.61028	0	1.14078	0	0	0	0	0	0	6.75106	0.000102154
89	Fraxinus	0	1.5187	0	0.731776	0.536465	0	0	0.72314	1.07173	1.02282	0	0.704371	6.309	9.54651e-05
90	Quercus	0	0.885906	0	0.48785	0.536465	0	1	0.36157	0.357244	1.78994	0.633894	0	6.05287	9.15894e-05
91	Malus	0	0	0	0.48785	0.536465	0	2	0.36157	0.357244	0.511412	0	0	4.25454	6.43779e-05
92	Alnus	2.49744	0.759348	0	0	0.536465	0	0	0	0.357244	0	0	0	4.1505	6.28036e-05
93	Secamone	0	0	0	1.21963	0	0	0	0.36157	0.714489	0.767118	0	0.939162	4.00196	6.0556e-05
94	Colurieae	0	0	0	0.48785	0.536465	0	1	0.72314	0.357244	0.767118	0	0	3.87182	5.85867e-05
95	Grewia	0	0	0	0	0	0	0	0	0	3.32418	0	0	3.32418	5.03e-05
96	Hyacintheae	0	0	0	0	0	0	0	0	2.14347	0	1.05649	0	3.19996	4.84203e-05
97	Triticum	0	0	0	0	0.536465	0.570388	0	0.36157	0.357244	0.511412	0.845192	0	3.18227	4.81528e-05
98	Smilax	0	0	0	0	1.60939	1.56857	0	0	0	0	0	0	3.17796	4.80875e-05
99	Vitex	0	0	0.68036	0	1.07293	0.998179	0	0	0.357244	0	0	0	3.10871	4.70397e-05
100	Potaninia	1.183	0.63279	0	0	0.536465	0	0	0.36157	0.357244	0	0	0	3.07107	4.64701e-05
101	Populus	0	0	3.06162	0	0	0	0	0	0	0	0	0	3.06162	4.63271e-05
102	Alseodaphne	1.05156	0	0	0.48785	0	0	1	0.36157	0	0	0	0	2.90098	4.38963e-05
103	Daucus	0	0	2.89153	0	0	0	0	0	0	0	0	0	2.89153	4.37534e-05
104	Capsella	0	0	0	0	1.07293	0	0	0.36157	0	0	0.633894	0.704371	2.77276	4.19563e-05
105	Momordica	0.788667	1.89837	0	0	0	0	0	0	0	0	0	0	2.68704	4.06591e-05
106	Actephila	0	0	0	0	0	0	0	0.72314	1.78622	0	0	0	2.50936	3.79706e-05
107	Dioon	0	0	0	0.48785	0	0	0	1.08471	0.714489	0	0	0	2.28705	3.46066e-05
108	Zanthoxylum	0	0	0	0.975701	0	0	0	0	0	0	1.05649	0	2.03219	3.07502e-05
109	Triadica	0	0	0	0	0.536465	0	0	0.36157	1.07173	0	0	0	1.96977	2.98057e-05
110	Filicium	0	0	0	1.9514	0	0	0	0	0	0	0	0	1.9514	2.95278e-05
111	Humulus	0	1.89837	0	0	0	0	0	0	0	0	0	0	1.89837	2.87253e-05
112	Hypericaceae	0	0	0	0	0	0	1	0.36157	0	0.511412	0	0	1.87298	2.83412e-05
113	Pittosporum	0	0	1.19063	0	0	0	0	0	0.357244	0	0	0	1.54787	2.34218e-05
114	Flueggea	0	0	1.36072	0	0	0	0	0	0	0	0	0	1.36072	2.05898e-05
115	Pluchea	0	1.26558	0	0	0	0	0	0	0	0	0	0	1.26558	1.91502e-05
116	Actinidia	0	0	0	0	0.536465	0	0	0.36157	0.357244	0	0	0	1.25528	1.89943e-05
117	Picea	1.183	0	0	0	0	0	0	0	0	0	0	0	1.183	1.79006e-05
118	Arecinae	0	1.13902	0	0	0	0	0	0	0	0	0	0	1.13902	1.72352e-05
119	Codiaeum	0	0	0	0	0	0	0	1.08471	0	0	0	0	1.08471	1.64134e-05
120	Phillyrea	0	0	0	0	0	0	0	1.08471	0	0	0	0	1.08471	1.64134e-05
121	Clerodendrum	0	0	0	0	1.07293	0	0	0	0	0	0	0	1.07293	1.62351e-05
122	Diploclisia	0	0	0	0	0	0	1	0	0	0	0	0	1	1.51316e-05
123	Lolium	0	0	0	0	0	0	1	0	0	0	0	0	1	1.51316e-05
124	Uncaria	0	0	0	0.48785	0	0	0	0.36157	0	0	0	0	0.84942	1.28531e-05
125	Urtica	0	0	0	0	0	0	0	0	0	0.767118	0	0	0.767118	1.16077e-05
126	Arachis	0	0	0.68036	0	0	0	0	0	0	0	0	0	0.68036	1.02949e-05
127	Macrothamnium	0	0	0	0	0	0	0	0	0	0	0.633894	0	0.633894	9.59181e-06
128	Cyclea	0	0	0	0	0.536465	0	0	0	0	0	0	0	0.536465	8.11755e-06
129	Ericaceae	0	0	0	0	0.536465	0	0	0	0	0	0	0	0.536465	8.11755e-06
