# Supplementary material for: Molecular Genetic Characterization of the Diet of Limestone and Rainforest Langurs
Source: Ecol Evol. 2026 Jun 30;16(7):e73892. doi: 10.1002/ece3.73892 (PMC13316972; doi:10.1002/ece3.73892)
Supplement: Supplementary file 10 — Table S9: Diet diversity of T. germaini at the plant genus level. [file ECE3-16-e73892-s019.xlsx]

## Sheet: Sheet1
Table S9. Diet diversity of T. germaini at the plant genus level
No	month	2019-03-01	2019-04-01	2019-05-01	2019-06-01	2019-07-01	2019-08-01	2019-09-01	2019-10-01	2019-11-01	2019-12-01	2020-01-01	2020-02-01	TOTAL	Abun		>0.1%	10 most common	5 most common
1	Ficus	3822.1	2703.94	2900.01	2910.78	2921.27	2906.66	2961.33	2908.88	2827.11	2821.32	3249.71	3009.22	35942.3	0.51688		0.983702	0.838915	0.737913
2	Terminalia	479.958	543.815	571.036	612.468	646.324	616.587	600.683	608.592	565.933	532.759	488.628	579.274	6846.06	0.098452
3	Leptopus	26.3468	307.717	344.473	370.027	358.579	356.392	367.296	362.007	319.495	351.917	292.971	339.373	3796.6	0.0545982
4	Avicennia	2.23042	180.293	190.833	190.756	196.791	201.606	199.618	202.475	186.798	543.155	162.189	182.643	2439.39	0.0350804
5	Morus	86.2892	189.104	225.101	211.48	193.208	215.422	202.778	210.248	190.845	187.3	188.449	187.658	2287.88	0.0329017
6	Phanera	128.946	152.729	123.432	142.818	139.463	136.365	136.572	141.072	129.715	121.611	116.751	126.638	1596.11	0.0229534
7	Tetrastigma	404.263	90.8241	98.7457	106.114	110.798	101.826	95.6501	105.901	100.535	91.6811	84.9563	125.384	1516.68	0.0218111
8	Ixora	0	123.81	135.775	143.067	137.809	136.365	144.889	138.157	124.816	119.721	114.82	123.712	1442.94	0.0207507
9	Brachychiton	362.443	306.136	53.9203	56.1783	53.7455	55.0067	51.2352	53.4364	56.4442	91.9962	41.191	58.5125	1240.24	0.0178358
10	Lepisanthes	313.931	74.3312	82.9919	95.8775	80.4804	78.0328	81.5105	88.9959	85.1987	81.9144	77.6192	86.515	1227.4	0.017651
11	Codiaeum	1.11521	88.1129	101.994	102.869	103.357	116.154	98.478	104.93	96.4876	137.364	88.1744	92.7842	1131.82	0.0162765
12	Combretum	29.1348	83.8202	91.1124	97.126	89.0246	93.6393	89.9943	92.1049	90.0977	81.1267	75.9458	85.6791	998.806	0.0143637
13	Albizia	13.6613	169.674	32.6446	33.9566	31.6961	36.5859	36.9293	35.5595	267.737	54.347	150.218	105.323	968.332	0.0139254
14	Causonis	14.2189	67.3273	72.76	77.4011	80.2048	69.8457	75.522	68.2043	69.224	70.8875	63.7173	91.5303	820.843	0.0118044
15	Pinguicula	9.47927	64.3902	97.9336	62.9196	68.0776	69.0782	63.5449	69.5645	73.4839	59.0729	68.2225	68.1253	773.893	0.0111292
16	Secamone	4.32143	57.1604	100.37	63.6687	58.431	62.6821	67.87	59.4602	57.7221	55.1347	57.9248	58.9305	703.676	0.0101194
17	Fremontodendron	0.975807	139.173	46.9367	49.9362	50.9893	56.5418	51.9006	52.6592	48.7763	44.8954	44.7952	42.2126	629.792	0.00905694
18	Broussonetia	23.28	39.9897	47.5863	46.191	48.5088	40.9352	45.7457	43.3321	37.4874	46.4707	32.1804	39.7049	491.412	0.00706692
19	unclassified Apocynaceae	100.508	32.534	31.0204	37.2025	35.8303	34.2833	36.2639	33.6164	39.8304	30.0878	29.7347	35.1075	476.019	0.00684555
20	Pluchea	123.509	16.4929	18.5148	15.7299	17.0883	23.0261	19.9618	22.3461	18.3177	17.1705	21.4965	51.8254	365.479	0.0052559
21	Solanum	0	24.1746	29.3963	33.9566	28.113	33.5157	34.1013	32.2562	30.6715	27.5673	25.3582	31.764	330.875	0.00475826
22	Diospyros	5.01844	23.7227	29.0715	26.9656	25.0812	29.678	26.1166	26.4267	24.9206	23.3141	21.6253	22.9871	284.928	0.0040975
23	Alnus	68.1671	15.1373	15.7538	15.9796	20.3957	12.7923	14.4723	16.5167	16.6138	12.4447	13.6445	17.9717	239.89	0.00344981
24	Maclura	11.7097	17.3967	23.3871	17.4777	21.4982	22.5144	20.6272	22.7348	20.4477	19.5334	18.7934	15.0461	231.166	0.00332436
25	Malva	58.9666	46.5417	5.84679	6.74139	7.7173	11.513	6.82027	8.54983	8.30688	13.7049	6.17864	8.35893	189.246	0.00272152
26	Triadica	10.7339	14.6855	20.7886	16.7286	16.5371	15.8624	15.304	15.9338	15.9748	15.9103	12.6147	17.1358	188.209	0.00270661
27	Ipomoea	0	14.0077	15.2666	16.2293	19.2933	18.4209	15.1377	18.4599	14.9098	19.5334	13.2583	16.7179	181.235	0.0026063
28	Elaeocarpus	0.697005	14.0077	16.5659	12.7337	16.2615	17.1416	19.7954	19.8201	15.9748	11.342	13.5158	15.0461	172.901	0.00248647
29	Sarcolobus	49.9056	9.03722	11.2063	10.4866	8.54416	8.44289	11.1453	12.0475	9.58486	8.66402	7.46586	18.8076	165.338	0.0023777
30	Glycosmis	0.975807	12.6521	14.1297	12.2344	16.8127	12.5364	13.3078	14.7679	14.0578	13.7049	10.8126	12.5384	148.531	0.00213599
31	Sideroxylon	7.38825	10.8447	12.9929	11.4853	12.6784	13.8156	10.8126	11.0759	11.7148	10.7119	10.6839	12.9563	137.161	0.00197248
32	Phyllanthus	3.90323	11.0706	13.4801	13.7325	11.576	13.0481	12.3098	11.2702	10.8628	11.4995	10.6839	12.1205	135.557	0.00194942
33	Macrothamnium	35.4079	6.55199	9.58223	7.24075	6.61483	6.14028	7.31931	7.96688	7.66789	8.66402	8.8818	5.85125	117.889	0.00169534
34	Claoxylon	2.78802	7.45571	7.95812	9.48788	11.8516	10.7455	8.3174	7.38394	6.3899	6.93122	7.59458	10.0307	96.9346	0.001394
35	Murraya	34.1532	4.74454	6.65884	3.9949	4.40989	4.86106	7.31931	4.27491	4.68593	5.82852	3.47549	3.76152	88.1682	0.00126793
36	Pteris	0	6.55199	6.17161	6.74139	7.7173	6.90782	4.99044	5.82943	6.8159	4.88336	4.37654	5.43331	66.4191	0.000955162
37	Fraxinus	0	4.29268	5.03473	6.49171	5.23674	5.88444	5.82218	4.85786	5.32492	3.30808	4.50526	6.2692	57.0278	0.000820107
38	Acer	2.64862	3.84082	4.38509	4.74394	4.40989	3.58183	4.82409	3.10903	2.98196	5.04089	4.1191	3.76152	47.4468	0.000682324
39	Laportea	2.64862	3.38896	4.38509	4.24458	3.0318	4.86106	4.32505	4.66354	4.04694	3.62314	3.60421	4.17947	47.0024	0.000675934
40	Premna	0	4.74454	4.87232	4.99362	4.13427	6.14028	4.32505	2.13746	2.76896	3.62314	3.34677	4.59741	45.6838	0.000656971
41	Melissa	0	2.71117	4.87232	4.49426	4.40989	4.34937	3.32696	5.24648	4.68593	3.15055	3.99037	3.76152	44.9988	0.000647121
42	Tamarindus	0.975807	2.48524	2.27375	4.24458	4.40989	3.83768	3.826	3.30334	5.32492	3.62314	6.17864	2.92563	43.4086	0.000624252
43	Mammillaria	0	6.77792	5.19714	3.74522	3.0318	4.34937	2.66157	2.52609	4.25994	2.99303	2.70316	4.17947	42.4247	0.000610102
44	Trichosanthes	0	2.25931	4.38509	4.74394	3.85865	2.8143	2.32887	3.88628	2.34297	7.87638	3.47549	3.34357	41.3149	0.000594142
45	Dalbergia	0.975807	2.48524	3.41062	4.24458	3.0318	4.09352	3.826	2.91471	3.62095	3.30808	3.86165	4.17947	39.9524	0.000574549
46	Lolium	0	2.48524	2.43616	3.24585	2.48056	3.83768	1.99618	2.91471	2.76896	2.36292	2.31699	2.50768	29.3529	0.00042212
47	Juglans	28.4378	0	0	0	0	0	0	0	0	0	0	0	28.4378	0.000408959
48	Euphorbia	0	1.80744	1.13687	1.49809	4.13427	2.55845	2.82792	2.7204	1.70397	2.04786	1.54466	2.92563	24.9056	0.000358163
49	Achyranthes	0	0	1.4617	0.749043	0.826854	0	0	0	18.5307	0.630111	2.05955	0.417947	24.6759	0.00035486
50	Cucurbita	0	2.25931	2.11134	1.24841	1.92933	1.53507	3.32696	2.7204	1.49098	2.67797	2.18827	2.08973	23.5778	0.000339068
51	Fagus	6.83065	1.12965	1.13687	1.24841	2.20494	1.53507	1.66348	1.55451	1.49098	1.89033	0.901052	1.67179	23.2577	0.000334466
52	Sarcosperma	0.975807	1.58151	3.0858	2.49681	2.48056	1.53507	1.33078	2.33177	2.55596	1.57528	1.8021	1.25384	23.0053	0.000330835
53	Mangifera	3.06682	0.903722	1.29929	2.49681	1.92933	0.51169	2.82792	2.13746	2.12997	2.04786	2.18827	0.835894	22.375	0.000321771
54	Boswellia	6.97005	1.12965	1.78652	1.49809	0.826854	1.27923	1.82983	1.55451	1.06498	1.41775	1.54466	1.25384	22.156	0.000318621
55	Andrachne	2.92742	1.58151	1.62411	1.24841	0.826854	2.30261	2.32887	1.74883	1.91697	1.57528	1.54466	2.50768	22.1332	0.000318294
56	Cycas	0	1.80744	1.13687	1.99745	2.20494	2.55845	2.16252	2.52609	1.49098	2.04786	1.02977	1.67179	20.6342	0.000296737
57	Tashiroea	0	0.903722	2.11134	1.49809	1.92933	1.53507	2.32887	1.94314	1.49098	1.10269	1.41594	1.25384	17.513	0.000251852
58	Phragmanthera	4.73963	0.903722	0.649643	0.749043	1.37809	1.53507	0.83174	1.55451	0.63899	0.945166	1.1585	1.25384	16.3379	0.000234953
59	Celtis	0.836406	0.903722	1.94893	1.74777	0.826854	0.51169	0.665392	1.55451	2.76896	1.41775	2.05955	0.835894	16.0774	0.000231207
60	Ziziphus	0	0	1.62411	1.74777	3.0318	2.04676	1.82983	1.3602	0.851987	1.26022	1.67338	0.417947	15.844	0.00022785
61	Daucus	0	1.58151	1.13687	1.49809	1.10247	1.79092	2.16252	1.55451	0.851987	0.945166	1.28722	1.67179	15.5831	0.000224097
62	Pinus	0.975807	0	1.94893	0.749043	1.37809	1.02338	0.998088	0.777257	4.04694	1.26022	1.02977	1.25384	15.4414	0.00022206
63	Malus	0	1.12965	1.78652	1.99745	1.65371	1.79092	0.83174	1.3602	1.06498	0.945166	1.02977	1.67179	15.2619	0.000219479
64	Aphananthe	0.836406	0.677792	3.0858	0.749043	2.48056	1.02338	0.998088	0.777257	0.851987	0.945166	1.1585	1.25384	14.8378	0.00021338
65	Galium	0	1.80744	1.78652	1.74777	1.65371	1.79092	1.49713	0.971571	0	1.26022	1.28722	0.835894	14.6384	0.000210512
66	Manilkara	0	1.35558	0.974464	0.749043	0	1.53507	0.998088	0.777257	1.70397	5.04089	1.02977	0	14.1641	0.000203692
67	Quercus	0	0.677792	1.4617	1.24841	1.10247	1.27923	1.66348	0.971571	0.851987	2.52044	1.41594	0.835894	14.0289	0.000201747
68	Capsicum	5.01844	0	0.812053	0.998724	0.826854	1.53507	1.66348	0.582943	0	0	0	1.25384	12.6914	0.000182513
69	Hoya	0	0.677792	3.24821	0.499362	1.37809	0	0.83174	1.16589	0.63899	0.787638	1.02977	0.417947	10.6754	0.000153522
70	Gynochthodes	0	0.677792	0.649643	0.499362	1.10247	0.767536	0.83174	0.582943	0.851987	0.787638	0.901052	2.08973	9.7419	0.000140097
71	Cynanchum	0	0	0.812053	0.499362	0.826854	1.27923	1.82983	0.582943	1.06498	0.787638	0.77233	0.835894	9.29111	0.000133614
72	Actephila	0	0.677792	0.649643	1.74777	0.826854	1.53507	0	0	1.06498	0.945166	0.77233	0.835894	9.0555	0.000130226
73	Psydrax	0	1.12965	0	0.499362	1.37809	0.767536	0.998088	1.94314	0	0.630111	1.1585	0.417947	8.92242	0.000128312
74	Cucumis	0	1.35558	0	0.499362	0.826854	0.767536	1.16444	0.971571	1.27798	0.945166	0.77233	0	8.58082	0.000123399
75	Calceolaria	0	1.35558	0.649643	0.998724	1.37809	0.51169	0	0.582943	0.63899	0	0.643609	0.835894	7.59517	0.000109225
76	Millettia	0	0	0.812053	0.499362	1.37809	0.767536	0	0.582943	1.06498	0.945166	0.901052	0.417947	7.36913	0.000105974
77	Persicaria	0	0.903722	0.649643	0	0.551236	0.767536	0.665392	0	0.63899	0.787638	1.02977	1.25384	7.24777	0.000104229
78	Rosa	0	0.903722	0.974464	0	1.37809	0	0	1.3602	0.851987	0	0.77233	0.417947	6.65874	9.57582e-05
79	Triticum	0	1.12965	0	0	0	0.767536	0.83174	0.971571	0.63899	0	1.1585	0.835894	6.33388	9.10865e-05
80	Poranthera	1.95161	0	0.974464	0.749043	0	1.27923	0	0	0	0	0.901052	0.417947	6.27335	9.02159e-05
81	Justicia	0	0	0	0	0	0	0	0	5.75091	0	0	0.417947	6.16886	8.87134e-05
82	Mallotus	0	0	0	0.499362	1.37809	0.51169	0.998088	0.582943	0	0.787638	0	1.25384	6.01165	8.64526e-05
83	Prunus	0.836406	0	1.29929	1.49809	0	0	0	0.582943	0.63899	0.630111	0	0.417947	5.90377	8.49011e-05
84	Brassica	0	2.25931	0	0.499362	0	1.02338	0	0.777257	0.851987	0	0	0.417947	5.82924	8.38293e-05
85	Acacia	0	1.12965	0.812053	0	0.551236	0.51169	0	0.582943	0	1.26022	0	0.835894	5.68369	8.17362e-05
86	Stipeae	0	0.677792	0.974464	0	0.826854	0	0	0.777257	1.27798	0.630111	0	0.417947	5.5824	8.02796e-05
87	Betula	0	0	0.649643	0.998724	0	0.51169	0.998088	0	1.06498	0.787638	0	0.417947	5.42871	7.80694e-05
88	Nicotiana	0	0	0.812053	0.998724	0.551236	0.767536	0.665392	0	0.851987	0.630111	0	0	5.27704	7.58882e-05
89	Eutrochium	3.06682	0	0	0	0	0	0	0.971571	0	0.630111	0	0.417947	5.08645	7.31474e-05
90	Paederia	0	0	0	0.749043	1.10247	0.767536	0	0.582943	0.63899	0	0	0.835894	4.67688	6.72574e-05
91	Thunbergia	0	0	0	0.749043	0	0.51169	0.83174	0	0	0.945166	0	0.835894	3.87353	5.57046e-05
92	Dioon	0	0	0	0	0.826854	1.02338	0	0.582943	0	1.10269	0	0	3.53587	5.08488e-05
93	Urtica	0	0.677792	0	0	0	0.51169	0	0	0	1.26022	0.77233	0	3.22203	4.63355e-05
94	Impatiens	0	0	0.649643	0.499362	0	0.767536	0	0	0.851987	0	0	0.417947	3.18647	4.58242e-05
95	Cinnamomum	0.836406	0	0.649643	0	0	0	0.998088	0	0	0	0	0.417947	2.90208	4.17344e-05
96	Chlorococcum	0	0	0	0.499362	0	1.02338	0	0.582943	0	0	0.643609	0	2.74929	3.95371e-05
97	Vitex	0	0	0	0.499362	0.551236	0	0.83174	0	0	0	0	0.835894	2.71823	3.90904e-05
98	Zelkova	0	0	0	0.998724	0	0	0.665392	0	0	0.630111	0	0.417947	2.71217	3.90033e-05
99	Avena	0	0	0	0	0.551236	0	0	0	0.63899	0	0.901052	0.417947	2.50923	3.60847e-05
100	Pistacia	1.39401	0	0	0	0.826854	0	0	0	0	0	0	0	2.22086	3.19379e-05
101	Luffa	0	0	0	0	0	0	0	0	0	0	2.05955	0	2.05955	2.9618e-05
102	Populus	0	0	0	0	0	0	0	0	0.63899	0	0	1.25384	1.89283	2.72205e-05
103	Spiraea	0	0.903722	0	0.749043	0	0	0	0	0	0	0	0	1.65277	2.37681e-05
104	Boehmeria	0	0	0	0.749043	0	0	0	0	0	0	0.643609	0	1.39265	2.00275e-05
105	Jasminum	0	0	0	0.499362	0	0.767536	0	0	0	0	0	0	1.2669	1.8219e-05
106	Glechoma	1.25461	0	0	0	0	0	0	0	0	0	0	0	1.25461	1.80423e-05
107	Momordica	0	0	0	0.499362	0	0	0	0	0.63899	0	0	0	1.13835	1.63705e-05
108	Phytolacca	1.11521	0	0	0	0	0	0	0	0	0	0	0	1.11521	1.60376e-05
109	Erycibe	0	0	0	0	0	0	0	0	0.63899	0	0	0.417947	1.05694	1.51996e-05
110	Sapindus	0	0	0	0	0.551236	0	0	0	0	0	0	0.417947	0.969183	1.39377e-05
111	Musa	0	0	0	0	0	0	0	0	0	0.945166	0	0	0.945166	1.35923e-05
112	Pittosporum	0	0	0	0	0	0.51169	0	0	0	0	0	0.417947	0.929637	1.3369e-05
113	Phyllostachys	0	0	0	0	0	0	0	0	0.851987	0	0	0	0.851987	1.22523e-05
114	Callistemon	0	0	0	0	0	0	0	0	0.851987	0	0	0	0.851987	1.22523e-05
115	Mussaenda	0	0	0	0	0	0	0	0	0	0	0	0.835894	0.835894	1.20208e-05
116	Agrostis	0	0	0	0	0	0	0	0	0	0	0	0.835894	0.835894	1.20208e-05
117	Flueggea	0	0	0.812053	0	0	0	0	0	0	0	0	0	0.812053	1.1678e-05
118	Notoleptopus	0	0	0	0	0	0.767536	0	0	0	0	0	0	0.767536	1.10378e-05
119	Zea	0	0	0	0	0	0	0	0	0	0	0.643609	0	0.643609	9.25563e-06
120	Camellia	0	0	0	0	0	0	0	0	0.63899	0	0	0	0.63899	9.18922e-06
121	Handeliodendron	0	0	0	0	0	0	0	0	0	0.630111	0	0	0.630111	9.06152e-06
122	Daphne	0	0	0	0	0	0	0	0.582943	0	0	0	0	0.582943	8.3832e-06
123	Tapiphyllum	0	0	0	0	0	0.51169	0	0	0	0	0	0	0.51169	7.35853e-06
124	Vincetoxicum	0	0	0	0	0	0.51169	0	0	0	0	0	0	0.51169	7.35853e-06
125	Oxystelma	0	0	0	0	0	0.51169	0	0	0	0	0	0	0.51169	7.35853e-06
