# Supplementary material for: Molecular Genetic Characterization of the Diet of Limestone and Rainforest Langurs
Source: Ecol Evol. 2026 Jun 30;16(7):e73892. doi: 10.1002/ece3.73892 (PMC13316972; doi:10.1002/ece3.73892)
Supplement: Supplementary file 11 — Table S10: Diet diversity of T. crepusculus at the plant genus level. [file ECE3-16-e73892-s008.xlsx]

## Sheet: Table S11
Table S10. Diet diversity of T. crepusculus at the plant genus level
No	month	2019-04-01	2019-06-01	2019-07-01	2019-08-01	2019-09-01	2019-10-01	2019-11-01	2019-12-01	2020-01-01	2020-02-01	TOTAL	Abun		>0.1%	10 most common	5 most common
1	Ficus	79.0517	99.6238	588.336	1351.44	1094.74	333.649	113.809	356.65	100.344	135.042	4252.69	0.178587		0.955371	0.701895	0.515039
2	Pinguicula	178.994	935.357	1344.51	136.682	145.354	334.011	174.638	265.787	171.53	169.536	3856.4	0.161945
3	Sarcosperma	692.474	245.946	33.1183	65.3698	12.5555	164.743	328.345	12.3904	29.5602	9.69419	1594.2	0.0669465
4	Premna	58.3986	282.267	429.339	386.975	47.8074	71.3281	24.8548	3.64425	4.0218	6.08705	1314.72	0.0552103
5	Symplocos	0	0.691832	0	0	0	642.134	601.095	0.485899	2.21199	0	1246.62	0.0523503
6	Dalbergia	704.107	80.2525	161.995	2.79657	2.89742	1.99139	1.96222	21.6225	42.6311	2.47991	1022.74	0.0429486
7	Phyllostachys	23.2645	40.1263	43.4584	41.2494	42.4954	450.779	96.149	55.6355	87.2731	72.8192	953.25	0.0400306
8	Millettia	9.25831	73.6801	73.8792	67.1176	9.17515	268.657	389.828	1.70065	5.83161	0.901785	900.03	0.0377957
9	Celtis	78.8144	7.61015	13.4871	8.73927	6.27774	287.666	155.67	6.80259	255.384	5.63616	826.087	0.0346906
10	Micrechites	3.0861	0	0	0	0	419.098	51.6719	0.971799	272.678	0	747.506	0.0313907
11	Mussaenda	60.2977	109.309	101.603	52.4356	64.2261	39.2848	81.7593	66.5682	55.5009	80.7098	711.695	0.0298868
12	Gynochthodes	318.106	27.6733	20.5303	26.917	33.3203	16.8363	28.1252	41.0585	31.37	35.846	579.783	0.0243473
13	Eurya	37.0332	42.5477	26.2249	45.7938	62.2945	29.6899	54.9423	43.731	30.7668	62.4486	435.473	0.0182872
14	Alseodaphnopsis	29.4367	34.2457	21.1298	34.2579	46.8416	26.4312	38.5904	81.8741	41.6256	58.3906	412.824	0.0173361
15	Uncaria	17.0923	21.1009	15.8848	24.8195	23.6622	15.388	31.3956	187.071	27.1472	32.4643	396.026	0.0166307
16	Cucumis	27.0628	31.8243	21.2796	33.5588	47.3245	23.3536	47.7474	31.3405	39.6147	47.5692	350.675	0.0147262
17	Prunus	14.2436	15.5662	11.9885	20.6247	23.1793	15.207	21.5845	160.833	25.9406	28.4062	337.573	0.014176
18	Cryptocarya	7.35917	26.6355	29.3719	95.7824	35.7348	40.0089	15.6978	10.4468	6.43488	15.5558	283.028	0.0118854
19	Tetrastigma	3.56089	3.11324	2.99713	4.89399	7.24354	5.61211	5.88667	177.596	33.1799	5.63616	249.72	0.0104867
20	Melicope	12.5818	16.2581	9.14124	16.7794	18.8332	41.0951	22.2385	29.3969	38.2071	24.5736	229.105	0.00962101
21	Paederia	4.51046	14.8744	2.69742	5.59313	28.0084	47.2503	7.19482	4.3731	92.0992	8.79241	215.394	0.00904521
22	Callerya	4.74785	0	1.34871	0	0	178.501	1.30815	0	24.7341	0	210.64	0.00884559
23	Psydrax	195.137	1.72958	2.54756	1.04871	0	4.16382	0	0	0.80436	1.12723	206.558	0.00867417
24	Ilex	15.6679	14.5285	12.2882	10.1376	15.4529	73.8626	27.4711	7.77439	12.2665	13.3013	202.751	0.0085143
25	Beilschmiedia	103.503	37.013	50.5016	0	0	0	0	0	0	0	191.018	0.00802158
26	Tephrosia	130.091	0	1.64842	0.699142	0	0.905179	1.96222	0	0	0	135.306	0.00568203
27	Cinnamomum	2.84871	6.5724	9.2911	1.39828	1.44871	53.4056	13.0815	1.70065	38.006	2.25446	130.007	0.00545951
28	Albizia	26.3506	29.4029	37.1644	8.3897	2.89742	3.25864	5.2326	2.18655	1.80981	4.73437	121.427	0.00509919
29	Tapiphyllum	0.94957	43.2395	68.1847	0	0	1.08621	1.30815	0	0	0	114.768	0.00481956
30	Pteris	2.37393	1.72958	2.09799	4.19485	77.2644	2.17243	4.57852	2.67245	4.62507	3.83259	105.542	0.00443211
31	Styrax	8.78353	8.6479	7.04325	11.5358	7.72644	6.87936	11.7733	9.96094	13.2719	16.2321	101.855	0.00427727
32	Populus	4.98525	7.26424	6.44383	5.24356	42.9783	9.05179	3.27037	3.15835	3.61962	0	86.0153	0.00361212
33	Sideroxylon	3.3235	9.33973	8.99139	11.8854	11.5897	9.23283	6.54075	3.64425	8.44578	6.53794	79.5312	0.00333982
34	Mammillaria	0	5.53466	18.4323	35.6562	12.5555	4.34486	0	0	0	0	76.5236	0.00321352
35	Macaranga	5.46003	6.22649	5.24498	7.34099	6.76064	4.70693	7.8489	6.07374	13.8752	9.2433	72.7812	0.00305636
36	Lithocarpus	1.42436	15.5662	3.14699	1.04871	2.41451	12.3104	7.8489	3.8872	7.64142	3.38169	58.6704	0.0024638
37	Phanera	2.84871	3.80508	3.14699	5.59313	4.82903	4.88797	5.2326	2.67245	5.63052	6.3125	44.959	0.001888
38	Ipomoea	3.79828	4.84282	3.29684	6.29228	3.86322	3.43968	3.27037	4.85899	4.62507	6.3125	44.6001	0.00187293
39	Broussonetia	3.3235	4.84282	2.54756	6.29228	3.86322	3.07761	7.19482	3.64425	3.21744	6.08705	44.0905	0.00185153
40	Hyacintheae	3.0861	4.49691	5.54469	3.14614	1.44871	9.41386	3.27037	2.9154	2.81526	2.9308	39.0682	0.00164063
41	Capparis	0.712178	8.6479	9.74067	2.447	10.6239	1.62932	1.96222	1.70065	0.80436	0.676339	38.9445	0.00163543
42	Quercus	0	0	0.749282	1.04871	0.482903	26.6123	0	0	1.80981	0.676339	31.3793	0.00131774
43	Anacardium	0	1.38366	1.34871	14.682	13.5213	0	0	0	0	0	30.9356	0.00129911
44	Schisandraceae	12.107	9.68565	7.04325	0	0	0	0	0	0	0	28.8359	0.00121093
45	Maclura	0	0	0.599426	1.74785	25.5938	0	0	0	0	0	27.9411	0.00117336
46	Leptopus	1.42436	2.0755	3.59655	1.39828	7.72644	2.17243	3.27037	2.18655	1.80981	2.25446	27.9148	0.00117225
47	Aetanthus	27.7749	0	0	0	0	0	0	0	0	0	27.7749	0.00116638
48	Nicotiana	13.7688	4.49691	0.749282	1.39828	0	2.5345	3.27037	0.485899	0.60327	0	27.3073	0.00114674
49	Malva	1.89914	3.11324	2.99713	2.79657	2.89742	1.62932	2.6163	1.9436	2.81526	2.9308	25.6388	0.00107667
50	Boehmeria	0.94957	2.42141	1.79828	3.84528	1.93161	2.5345	4.57852	2.18655	2.0109	3.38169	25.6383	0.00107665
51	Brachychiton	1.18696	3.11324	4.19598	4.89399	2.89742	1.44829	1.30815	1.21475	2.0109	3.15625	25.4259	0.00106773
52	Jasminum	1.66175	2.0755	1.49856	2.447	3.38032	2.17243	4.57852	2.18655	1.40763	2.25446	23.6627	0.000993689
53	Triadica	0.712178	0.691832	0	0	0.482903	13.5777	3.27037	0	2.61417	0.676339	22.0255	0.000924935
54	Elaeocarpus	0.712178	0	1.49856	0	0.482903	15.5691	0.654075	0.485899	0.60327	0.676339	20.6823	0.00086853
55	Rafnia	18.5166	0	0	0	0	0	0	0	0	0	18.5166	0.000777585
56	Macrothamnium	1.18696	1.03775	0.749282	1.39828	3.38032	0.905179	1.96222	2.18655	3.21744	1.57812	17.6021	0.000739181
57	Brassica	0	0	0	0	0	0.905179	3.92445	6.07374	5.42943	0	16.3328	0.000685878
58	Trichilia	12.8192	0	2.69742	0	0.482903	0	0	0	0	0	15.9995	0.000671882
59	Rauvolfia	13.7688	0	0	0	0.482903	0.543107	0.654075	0.485899	0	0	15.9348	0.000669162
60	Taxus	0	0	0	15.3811	0	0	0	0	0	0	15.3811	0.000645913
61	Leucadendron	0	0	0	0	0	0.905179	0	0	14.2774	0	15.1826	0.000637575
62	Vitex	0.712178	2.42141	0.599426	1.39828	0.965806	0.724143	2.6163	1.21475	1.80981	2.02902	14.4911	0.000608538
63	Lactuca	1.18696	1.72958	0.599426	2.09743	0.965806	1.26725	1.30815	1.4577	0.60327	2.47991	13.6955	0.000575126
64	Litsea	1.18696	2.0755	4.04612	0	0.482903	2.17243	0.654075	1.21475	0.80436	0.676339	13.3134	0.000559083
65	Sapindus	0	0	0	0	0	11.7673	0	0	1.00545	0	12.7728	0.000536378
66	Thunbergia	0.474785	1.03775	1.049	1.04871	1.44871	1.44829	1.96222	0.728849	2.0109	1.35268	12.5619	0.000527522
67	Avicennia	1.18696	1.38366	0.899139	0.699142	3.38032	0.724143	0	0.728849	1.60872	1.80357	12.4145	0.000521333
68	Juglans	0	0	0	0	0	0	0	0	0	12.3995	12.3995	0.000520705
69	Momordica	1.18696	0.691832	0.599426	1.39828	0.965806	0.905179	2.6163	0.971799	1.40763	1.57812	12.3213	0.000517421
70	Begonia	0.94957	1.38366	0.599426	0	0.965806	1.08621	0	1.21475	2.41308	1.35268	9.96519	0.000418477
71	Actinidia	0	0	0	0	0.482903	5.79315	0.654075	2.18655	0.80436	0	9.92103	0.000416622
72	Celosia	1.18696	1.38366	0	1.04871	1.44871	0.905179	0	0.971799	0.80436	2.02902	9.7784	0.000410633
73	Erycibe	3.0861	1.03775	2.09799	0	0.965806	0	0.654075	0.485899	0	1.12723	9.45485	0.000397046
74	Secamone	1.18696	0.691832	0.599426	0.699142	0.965806	0	1.96222	0.728849	0.80436	1.12723	8.76583	0.000368111
75	Morus	0.94957	0.691832	1.19885	2.79657	1.93161	0.543107	0	0	0.60327	0	8.71481	0.000365969
76	Sidalcea	0	0	0	0	8.20935	0	0	0	0	0	8.20935	0.000344742
77	Solanum	1.18696	1.38366	0.749282	0	0.482903	0.905179	0.654075	0	0.80436	1.35268	7.5191	0.000315756
78	Claoxylon	0.712178	0.691832	0	0.699142	0.965806	0.905179	0.654075	0.728849	0.80436	0.901785	7.06321	0.000296611
79	Agrostis	0	0	0	2.447	0	0	0	0	4.42398	0	6.87098	0.000288539
80	Musa	0	0	0	0	0.482903	0	0	0.485899	5.63052	0	6.59932	0.000277131
81	Eutrochium	0	6.5724	0	0	0	0	0	0	0	0	6.5724	0.000276001
82	Inulinae	0.474785	0.691832	0	0.699142	1.44871	0.543107	0.654075	0.485899	0.60327	0.676339	6.27716	0.000263602
83	Podalyrieae	0	2.76733	2.54756	0	0	0	0.654075	0	0	0	5.96896	0.00025066
84	Dioon	0	1.38366	0	0.699142	1.93161	0	0.654075	0.485899	0.80436	0	5.95875	0.000250231
85	Terminalia	0	0.691832	2.24785	1.04871	1.93161	0	0	0	0	0	5.92	0.000248604
86	Causonis	0.712178	0.691832	0	0.699142	1.44871	0.543107	0.654075	0.485899	0	0.676339	5.91128	0.000248238
87	Tashiroea	0	0	0	0	2.41451	0	0.654075	0	2.21199	0	5.28058	0.000221752
88	Urtica	0.474785	1.03775	0	0.699142	0.482903	0.543107	1.30815	0.485899	0	0	5.03173	0.000211302
89	Ligustrum	0.712178	1.03775	0	0	0	0.543107	1.30815	0.485899	0	0.676339	4.76342	0.000200034
90	Pueraria	0.474785	0	0.599426	0	0.482903	0.543107	0.654075	0.485899	0.60327	0.901785	4.74525	0.000199271
91	Garcinia	0	0	0	0	0	4.5259	0	0	0	0	4.5259	0.00019006
92	Citrus	0.474785	0	0	0	2.41451	0.905179	0.654075	0	0	0	4.44855	0.000186812
93	Combretum	0.474785	0.691832	0	0.699142	0.482903	0	1.30815	0.728849	0	0	4.38566	0.000184171
94	Iodes	0	0	1.49856	2.09743	0	0.543107	0	0	0	0	4.1391	0.000173817
95	Salix	0	1.38366	1.79828	0.699142	0	0	0	0	0	0	3.88108	0.000162982
96	Picea	2.37393	0	0	1.39828	0	0	0	0	0	0	3.77221	0.00015841
97	Olea	0	0	0	0	0	0	0	3.15835	0	0	3.15835	0.000132631
98	Afrocanthium	0	0.691832	2.3977	0	0	0	0	0	0	0	3.08954	0.000129742
99	Cynanchum	0	0	0	0	0	2.89657	0	0	0	0	2.89657	0.000121638
100	Plectocomia	0	0	0	0	0	2.71554	0	0	0	0	2.71554	0.000114036
101	Smilax	1.66175	0	1.049	0	0	0	0	0	0	0	2.71074	0.000113835
102	Lolium	0.94957	0	1.64842	0	0	0	0	0	0	0	2.59799	0.0001091
103	Daphne	0	0	0	0	1.93161	0	0.654075	0	0	0	2.58569	0.000108583
104	Salacia	0	0	0	0.699142	0.482903	0.724143	0	0	0	0.676339	2.58253	0.00010845
105	Phyllanthus	0	0	0	0	0.965806	0.905179	0.654075	0	0	0	2.52506	0.000106037
106	Callistemon	0	0.691832	0	0	0.482903	0	0.654075	0.485899	0	0	2.31471	9.72036e-05
107	Mallotus	0	0	0	0	0.965806	0	0.654075	0.485899	0	0	2.10578	8.84298e-05
108	Exacum	0	0	0	0	0.482903	0	0	0	1.40763	0	1.89053	7.93908e-05
109	Diospyros	0	0	0	0	0.965806	0	0.654075	0	0	0	1.61988	6.8025e-05
110	Vincetoxicum	0	0	0	1.04871	0.482903	0	0	0	0	0	1.53162	6.43185e-05
111	Cyclea	0	0.691832	0	0	0	0	0	0	0.80436	0	1.49619	6.28309e-05
112	Acer	0	0	0.749282	0	0	0.724143	0	0	0	0	1.47343	6.18748e-05
113	Codiaeum	0	0.691832	0	0	0	0	0	0.485899	0	0	1.17773	4.94575e-05
114	Pittosporum	0	0	0	0	0	0	0	0.485899	0	0.676339	1.16224	4.88069e-05
115	Achyranthes	0	0	0	0	0.482903	0	0.654075	0	0	0	1.13698	4.77461e-05
116	Setaria	0	0	0	0	0.482903	0	0.654075	0	0	0	1.13698	4.77461e-05
117	Hylocomium	0	1.03775	0	0	0	0	0	0	0	0	1.03775	4.3579e-05
118	Capsicum	0	0	0	0	0	0	0	0	1.00545	0	1.00545	4.22227e-05
119	Platanus	0	0	0	0	0	0	0	0.971799	0	0	0.971799	4.08096e-05
120	unclassified Apocynaceae	0	0	0	0	0.965806	0	0	0	0	0	0.965806	4.05579e-05
121	Glycosmis	0	0	0	0	0.965806	0	0	0	0	0	0.965806	4.05579e-05
122	Urobotrya	0	0	0	0	0	0	0	0.728849	0	0	0.728849	3.06072e-05
123	Humulus	0	0	0	0	0	0	0	0.728849	0	0	0.728849	3.06072e-05
124	Aidia	0.712178	0	0	0	0	0	0	0	0	0	0.712178	2.99071e-05
125	Pinus	0.712178	0	0	0	0	0	0	0	0	0	0.712178	2.99071e-05
126	Acalypha	0	0	0	0	0	0	0	0	0	0.676339	0.676339	2.84021e-05
127	Salvia	0	0	0.599426	0	0	0	0	0	0	0	0.599426	2.51722e-05
128	Primula	0	0	0	0	0	0.543107	0	0	0	0	0.543107	2.28072e-05
129	Caprifoliaceae	0	0	0	0	0	0.543107	0	0	0	0	0.543107	2.28072e-05
