# Supplementary material for: Molecular Genetic Characterization of the Diet of Limestone and Rainforest Langurs
Source: Ecol Evol. 2026 Jun 30;16(7):e73892. doi: 10.1002/ece3.73892 (PMC13316972; doi:10.1002/ece3.73892)
Supplement: Supplementary file 12 — Table S11: Diet diversity of T. hatinhensis at the plant family level by month. [file ECE3-16-e73892-s011.xlsx]

## Sheet: Sheet1
Table S11. Diet diversity of T. hatinhensis at the plant family level by month
		Dry					Wet										Dry					Wet
No	Family	2019-02-01	2019-04-01	2019-05-01	2019-06-01	2019-12-01	2020-01-01	2020-02-01	2019-07-01	2019-08-01	2019-09-01	2019-10-01	2019-11-01		No	Family	2019-02-01	2019-04-01	2019-05-01	2019-06-01	2019-12-01	2020-01-01	2020-02-01	2019-07-01	2019-08-01	2019-09-01	2019-10-01	2019-11-01
1	Fabaceae	2219.05	1883.44	613.175	779.829	1332.23	1206.51	1225.14	981.194	1316.74	1297	1462.91	940.267		1	Fabaceae	0.347268	0.289225	0.0923317	0.118894	0.213327	0.179407	0.187272	0.165826	0.203044	0.196456	0.222226	0.142811
2	Loganiaceae	1206.13	1545.91	709.616	830.565	806.241	375.899	1277.26	939.886	568.249	1103	929.597	1148.18		2	Loganiaceae	0.188753	0.237393	0.106854	0.12663	0.129102	0.0558958	0.19524	0.158845	0.0876251	0.167071	0.141212	0.17439
3	Moraceae	1278.43	583.179	2365.78	512.487	701.401	1154.74	839.845	616.934	390.145	750	639.617	625.177		3	Moraceae	0.200067	0.0895545	0.356239	0.0781349	0.112314	0.171709	0.128377	0.104265	0.0601612	0.113602	0.097162	0.094954
4	Sapotaceae	187.045	291.969	1292.51	691.772	249.058	168.827	334.576	500.522	2328.75	763	376.394	357.602		4	Sapotaceae	0.0292716	0.0448356	0.194626	0.105469	0.0398811	0.0251044	0.0511428	0.0845904	0.359098	0.115571	0.0571767	0.0543137
5	Convolvulaceae	380.006	372.207	425.395	512.243	916.194	899.284	901.36	630.882	389.147	743	599.483	620.176		5	Convolvulaceae	0.0594688	0.0571571	0.0640559	0.0780977	0.146708	0.133723	0.137781	0.106622	0.0600073	0.112542	0.0910653	0.0941944
6	Acanthaceae	214.912	211.225	232.853	294.906	500.672	1779.34	475.451	346.02	278.777	386	331.198	332.237		6	Acanthaceae	0.0336325	0.0324363	0.035063	0.044962	0.0801717	0.264586	0.0726766	0.0584789	0.042988	0.0584671	0.0503111	0.0504613
7	Rubiaceae	211.494	209.074	281.839	576.151	386.116	594.593	423.562	379.281	248.689	404	670.712	887.037		7	Rubiaceae	0.0330977	0.0321059	0.0424393	0.0878413	0.061828	0.0884153	0.064745	0.0641001	0.0383484	0.0611936	0.101886	0.134726
8	Sapindaceae	28.7863	185.154	18.5398	1586.98	101.515	40.1466	3.05228	16.0939	62.1723	3	3.97727	9.64559		8	Sapindaceae	0.0045049	0.0284328	0.00279172	0.241954	0.0162554	0.00596976	0.000466566	0.00271995	0.00958709	0.000454408	0.000604173	0.00146501
9	Oleaceae	58.6242	406.631	33.1676	73.9093	48.5841	7.60673	69.7328	90.6625	188.513	120	483.419	121.82		9	Oleaceae	0.00917437	0.0624433	0.00499436	0.0112684	0.00777968	0.00113111	0.0106592	0.0153224	0.0290691	0.0181763	0.0734345	0.0185025
10	Urticaceae	115.277	113.522	136.242	151.478	282.044	2.74687	263.67	204.393	120.209	214	181.87	184.695		10	Urticaceae	0.0180402	0.0174328	0.0205153	0.0230946	0.0451631	0.000408457	0.0403041	0.0345434	0.0185365	0.0324144	0.0276272	0.0280521
11	Euphorbiaceae	72.2944	81.6299	81.4731	92.2037	176.693	25.1445	153.553	131.97	74.7208	225	133.419	205.058		11	Euphorbiaceae	0.0113137	0.0125353	0.0122682	0.0140576	0.0282935	0.00373895	0.0234719	0.0223036	0.0115221	0.0340806	0.0202673	0.0311449
12	Apocynaceae	68.614	171.739	143.896	60.2495	135.524	90.2243	94.6205	75.1051	45.2032	91	74.1219	71.4488		12	Apocynaceae	0.0107377	0.0263727	0.0216678	0.00918578	0.0217012	0.0134162	0.0144636	0.0126931	0.00697043	0.0137837	0.0112596	0.0108519
13	Malvaceae	2.10311	1.89837	3.23171	44.1505	171.323	5.28245	5.40018	556.314	191.223	17	5.06198	4.28693		13	Malvaceae	0.000329125	0.000291519	0.00048663	0.00673128	0.0274336	0.000785494	0.000825463	0.0940196	0.0294869	0.00257498	0.000768947	0.000651113
14	Salicaceae	45.8741	44.9281	55.7895	61.7131	96.9125	69.7283	107.534	85.8343	57.8944	90	75.2066	121.82		14	Salicaceae	0.00717905	0.00689927	0.00840077	0.00940892	0.0155184	0.0103685	0.0164375	0.0145064	0.00892743	0.0136322	0.0114244	0.0185025
15	Phyllanthaceae	19.3223	21.768	34.1881	26.5879	38.6116	23.6654	43.9058	31.6514	21.8173	41	92.2004	179.337		15	Phyllanthaceae	0.00302384	0.00334275	0.00514803	0.00405364	0.0061828	0.00351902	0.00671137	0.00534923	0.00336428	0.00621024	0.0140058	0.0272382
16	Icacinaceae	26.1574	40.6251	30.7863	29.515	35.7988	7.81803	55.8801	41.8442	23.9563	55	43.75	44.6555		16	Icacinaceae	0.0040935	0.0062385	0.00463579	0.00449992	0.0057324	0.00116253	0.00854175	0.00707187	0.00369411	0.00833081	0.0066459	0.00678243
17	Ebenaceae	20.3739	100.487	10.5456	12.4402	20.4565	73.743	20.4268	13.4116	8.27063	26	20.6095	12.5035		17	Ebenaceae	0.0031884	0.0154311	0.00158795	0.00189666	0.00327566	0.0109655	0.0031224	0.00226662	0.00127535	0.0039382	0.00313071	0.00189908
18	Rosaceae	65.5908	43.9156	18.88	28.7832	28.1277	2.74687	41.5579	31.6514	32.6547	39	28.9256	32.152		18	Rosaceae	0.0102646	0.0067438	0.00284294	0.00438835	0.00450403	0.000408457	0.00635248	0.00534923	0.00503542	0.0059073	0.00439398	0.00488335
19	Cannabaceae	2.49744	4.04985	2.72144	31.9542	10.4839	3.59207	3.28707	14.4845	9.98179	5	6.86983	318.305		19	Cannabaceae	0.000390836	0.000621906	0.000409794	0.00487181	0.00167877	0.000534136	0.000502456	0.00244795	0.00153921	0.000757346	0.00104357	0.0483452
20	Celastraceae	15.2476	15.6932	33.8479	26.3439	24.0364	27.8913	39.4448	27.8962	17.682	35	90.3925	25.7216		20	Celastraceae	0.00238616	0.00240989	0.00509681	0.00401645	0.0038489	0.00414741	0.00602947	0.00471458	0.0027266	0.00530142	0.0137312	0.00390668
21	Vitaceae	10.7784	12.5292	7.82414	11.7084	49.607	73.9543	15.2614	9.1199	10.5522	14	18.0785	104.315		21	Vitaceae	0.00168677	0.00192402	0.00117816	0.00178509	0.00794347	0.0109969	0.00233283	0.0015413	0.00162717	0.00212057	0.00274624	0.0158438
22	Lauraceae	52.8407	107.701	13.4371	5.12243	3.83559	4.22596	6.80892	4.82818	2.70934	5	5.06198	4.28693		22	Lauraceae	0.00826928	0.0165388	0.00202336	0.000780977	0.000614186	0.000628396	0.0010408	0.000815985	0.000417786	0.000757346	0.000768947	0.000651113
23	Cucurbitaceae	14.196	13.5417	14.4577	15.8551	27.8719	20.2846	27.4705	26.2868	12.6911	19	32.5413	43.2266		23	Cucurbitaceae	0.0022216	0.0020795	0.00217703	0.00241731	0.00446308	0.0030163	0.0041991	0.00444258	0.001957	0.00287792	0.00494323	0.00656539
24	Asteraceae	0	11.3902	0.85045	0.975701	1.02282	1.90168	1.64353	1.60939	3.99272	44	109.917	64.6612		24	Asteraceae	0	0.00174911	0.000128061	0.000148758	0.000163783	0.000282778	0.000251228	0.000271995	0.000615685	0.00666465	0.0166971	0.00982096
25	Stilbaceae	9.98978	9.11217	11.9063	21.7093	13.8081	0	20.4268	14.4845	20.1062	16	15.9091	16.4332		25	Stilbaceae	0.00156335	0.00139929	0.00179285	0.00330986	0.00221107	0	0.0031224	0.00244795	0.00310041	0.00242351	0.00241669	0.00249593
26	Aquifoliaceae	9.85833	13.0355	7.31387	10.4888	8.18259	1.05649	14.0874	15.021	7.70024	16	10.8471	14.2898		26	Aquifoliaceae	0.00154278	0.00200176	0.00110132	0.00159914	0.00131026	0.000157099	0.00215338	0.00253862	0.00118739	0.00242351	0.00164774	0.00217038
27	Scrophulariaceae	7.36089	6.70757	7.48396	9.75701	17.8994	0	12.9135	15.021	5.41869	15	10.124	11.7891		27	Scrophulariaceae	0.00115194	0.00103003	0.00112693	0.00148758	0.0028662	0	0.00197393	0.00253862	0.000835572	0.00227204	0.00153789	0.00179056
28	Lentibulariaceae	1.70878	1.01246	4.08216	2.9271	3.32418	1.47909	3.28707	1.60939	1.56857	1	69.4214	29.294		28	Lentibulariaceae	0.000267414	0.000155477	0.000614691	0.000446273	0.000532294	0.000219938	0.000502456	0.000271995	0.000241876	0.000151469	0.0105456	0.00444928
	Other (29-60)	45.0854	37.5877	48.8158	56.5907	57.0224	62.5442	61.0455	112.658	45.9162	65	61.8285	53.9439			Other (29-60)	0.00705563	0.00577207	0.00735068	0.00862794	0.00913089	0.00930025	0.00933132	0.0190396	0.00708037	0.0098455	0.00939214	0.00819318
	TOTAL	6389.65	6541.65	6640.66	6559.39	6244.59	6724.98	6542.2	5916.67	6485.45	6602	6583.47	6584.37			TOTAL	0.999945	1.00455	0.999948	1.00006	0.999935	0.999997	1.00003	0.999944	1.00007	1	1.00007	1.00006
29	Lamiaceae	3.81189	3.41706	11.0559	5.61028	6.90406	0	7.04371	7.51051	4.8483	7	5.06198	6.4304
30	Fagaceae	5.25778	4.42953	3.06162	6.34206	5.88124	10.3536	7.98287	3.75525	3.27973	6	4.33884	6.4304
31	Poaceae	3.68044	4.04985	3.06162	5.85421	5.62553	5.49375	8.21766	6.43758	3.70752	8	7.2314	5.71591
32	Pinaceae	4.46911	3.54362	3.57189	3.65888	3.57988	0	7.51329	8.04697	3.13713	10	5.06198	3.2152
33	Opiliaceae	2.62889	3.03739	3.06162	4.63458	4.0913	0	7.2785	5.36465	2.85194	7	3.97727	5.35866
34	Combretaceae	0.920111	1.89837	1.02054	6.34206	0.511412	0	1.40874	30.042	1.85376	1	1.08471	1.07173
35	Pteridaceae	1.84022	1.77181	1.53081	2.9271	1.27853	9.71971	1.64353	2.14586	2.13895	2	11.9318	3.57244
36	Menispermaceae	1.84022	1.39214	1.53081	6.09813	5.88124	4.01466	3.28707	4.29172	4.7057	5	1.80785	2.14347
37	Solanaceae	1.70878	1.89837	4.59243	1.21963	1.78994	0	2.3479	2.68232	1.14078	7	9.76239	6.4304
38	Rutaceae	10.2527	5.06232	0.68036	1.9514	1.02282	6.12764	1.40874	2.68232	2.85194	0	0.36157	0.357244
39	Symplocaceae	2.10311	1.77181	2.38126	3.9028	4.0913	1.26779	5.40018	2.14586	1.85376	2	3.25413	2.50071
40	Elaeocarpaceae	0	0	2.38126	1.70748	5.88124	0	0	14.4845	4.42051	2	0	0.714489
41	Araliaceae	1.70878	1.39214	1.7009	2.19533	3.06847	1.69038	2.58269	2.68232	1.28337	3	2.16942	1.78622
42	Burseraceae	0	0	1.7009	0	0	18.5942	0	0	0	1	0.36157	0.357244
43	Brassicaceae	1.05156	1.01246	1.7009	1.70748	1.53424	0.845192	2.11311	2.14586	1.28337	0	0.72314	0.357244
44	Meliaceae	0	0	0	0.48785	2.30135	1.69038	0.939162	4.29172	2.85194	1	0.36157	0.357244
45	Bignoniaceae	0	1.01246	0.85045	0.731776	1.27853	0	1.17395	1.07293	1.14078	1	1.08471	0.714489
46	Annonaceae	0.788667	0	0.85045	0.731776	1.27853	0	0.704371	0.536465	0	1	1.08471	1.78622
47	Primulaceae	0	0	0	0	0	0	0	8.58344	0	0	0	0
48	Betulaceae	3.02322	0.759348	0	0	0	0	0	0.536465	0	0	0	0.357244
49	Apiaceae	0	0	2.89153	0	0	0	0	0	0	0	0	0.714489
50	Hyacinthaceae	0	0	0	0	0	1.05649	0	0	0	0	0	2.14347
51	Smilacaceae	0	0	0	0	0	0	0	1.60939	1.56857	0	0	0
52	Ranunculaceae	0	0	0	0	0.511412	1.05649	0	0	0.998179	0	0	0
53	Zamiaceae	0	0	0	0.48785	0	0	0	0	0	0	1.08471	0.714489
54	Arecaceae	0	1.13902	0	0	0	0	0	0	0	0	0	0
55	Hypericaceae	0	0	0	0	0.511412	0	0	0	0	1	0.36157	0
56	Pittosporaceae	0	0	1.19063	0	0	0	0	0	0	0	0	0.357244
57	Actinidiaceae	0	0	0	0	0	0	0	0.536465	0	0	0.36157	0.357244
58	Ulmaceae	0	0	0	0	0	0	0	0.536465	0	0	0.36157	0
59	Hylocomiaceae	0	0	0	0	0	0.633894	0	0	0	0	0	0
60	Ericaceae	0	0	0	0	0	0	0	0.536465	0	0	0	0
	Other (29-60)	45.0854	37.5877	48.8158	56.5907	57.0224	62.5442	61.0455	112.658	45.9162	65	61.8285	53.9439
