# Supplementary material for: Molecular Genetic Characterization of the Diet of Limestone and Rainforest Langurs
Source: Ecol Evol. 2026 Jun 30;16(7):e73892. doi: 10.1002/ece3.73892 (PMC13316972; doi:10.1002/ece3.73892)
Supplement: Supplementary file 13 — Table S12: Diet diversity of T. crepusculus at the plant family level by month. [file ECE3-16-e73892-s016.xlsx]

## Sheet: Sheet1
Table S12. Diet diversity of T. crepusculus at the plant family level by month
		Dry					Wet										Dry					Wet
No	Family	2019-04-01	2019-11-01	2019-12-01	2020-01-01	2020-02-01	2019-06-01	2019-07-01	2019-08-01	2019-09-01	2019-10-01	TOTAL	Abundance		No	Family	2019-04-01	2019-11-01	2019-12-01	2020-01-01	2020-02-01	2019-06-01	2019-07-01	2019-08-01	2019-09-01	2019-10-01
1	Fagaceae	2216.3	3404.46	4236.56	4114.5	4694.24	2684.65	1706.12	2926.96	3410.74	2011.31	31405.8	0.507233		1	Fagaceae	0.349574	0.5312	0.662687	0.63164	0.738669	0.456186	0.299056	0.489294	0.570454	0.316592
2	Moraceae	83.5622	121.004	360.78	104.165	141.58	105.158	592.682	1362.28	1126.13	337.451	4334.79	0.0700119		2	Moraceae	0.0131802	0.0188803	0.0564337	0.0159909	0.0222786	0.0178689	0.103888	0.227729	0.188347	0.0531168
3	Araliaceae	275.375	435.614	421.275	625.792	624.261	333.117	212.197	350.27	427.369	331.115	4036.38	0.0651923		3	Araliaceae	0.0434346	0.0679691	0.0658963	0.0960688	0.0982314	0.0566044	0.0371949	0.058554	0.0714783	0.0521194
4	Lentibulariaceae	178.994	174.638	265.787	171.53	169.536	935.357	1344.51	136.682	145.354	334.011	3856.4	0.0622854		4	Lentibulariaceae	0.0282325	0.0272489	0.0415747	0.0263325	0.0266775	0.158939	0.235673	0.0228489	0.0243107	0.0525753
5	Fabaceae	1367.38	416.646	29.6399	83.4524	17.1339	240.412	368.497	87.0432	22.2135	464.538	3096.96	0.0500195		5	Fabaceae	0.215675	0.0650094	0.0046363	0.0128112	0.00269613	0.0408516	0.0645919	0.0145508	0.00371526	0.073121
6	Rubiaceae	742.564	159.594	309.275	218.384	173.368	425.131	511.01	124.797	159.841	132.88	2956.84	0.0477565		6	Rubiaceae	0.117124	0.0249016	0.0483771	0.0335253	0.0272806	0.0722397	0.0895724	0.0208621	0.0267337	0.0209161
7	Sapotaceae	695.798	334.886	16.0347	38.2071	16.4576	255.286	42.5592	77.2552	24.1451	173.975	1674.6	0.0270468		7	Sapotaceae	0.109747	0.0522525	0.00250816	0.00586538	0.00258971	0.0433791	0.00745999	0.0129146	0.00403832	0.0273848
8	Lauraceae	178.994	109.885	118.074	152.024	89.9531	178.493	207.551	153.462	100.927	290.562	1579.92	0.0255176		8	Lauraceae	0.0282325	0.0171453	0.0184692	0.0233381	0.0141547	0.0303301	0.0363806	0.0256539	0.0168802	0.0457363
9	Lamiaceae	59.3482	27.4711	4.85899	6.0327	8.34151	285.381	431.287	388.373	48.7732	72.2333	1332.1	0.021515		9	Lamiaceae	0.00936091	0.00428634	0.000760049	0.000926113	0.00131259	0.0484929	0.075598	0.0649237	0.00815741	0.0113699
10	Symplocaceae	0	601.095	0.485899	2.21199	0	0.691832	0	0	0	642.134	1246.62	0.0201344		10	Symplocaceae	0	0.0937891	7.60049e-05	0.000339575	0	0.000117559	0	0	0	0.101076
11	Poaceae	27.5375	102.036	59.5227	97.5287	78.6808	43.9313	49.9022	51.7365	46.8416	461.641	1019.36	0.0164638		11	Poaceae	0.00434346	0.0159207	0.0093106	0.0149722	0.0123809	0.00746497	0.0087471	0.0086487	0.00783435	0.0726651
12	Apocynaceae	22.0775	58.2126	7.28849	283.738	36.0714	8.30198	4.19598	7.69056	9.65805	426.701	863.936	0.0139536		12	Apocynaceae	0.00348226	0.00908295	0.00114007	0.0435582	0.00567607	0.0014107	0.000735492	0.00128562	0.00161533	0.0671653
13	Cannabaceae	78.8144	155.67	7.53144	255.585	5.63616	7.61015	13.4871	8.73927	6.27774	287.666	827.017	0.0133573		13	Cannabaceae	0.0124313	0.0242892	0.00117808	0.0392363	0.000886886	0.00129314	0.00236408	0.00146093	0.00104996	0.0452803
14	Pentaphylacaceae	37.0332	54.9423	43.731	30.7668	62.4486	42.5477	26.2249	45.7938	62.2945	29.6899	435.473	0.00703339		14	Pentaphylacaceae	0.00584121	0.00857267	0.00684044	0.00472318	0.00982669	0.00722985	0.00459682	0.00765526	0.0104189	0.00467336
15	Cucurbitaceae	28.4871	50.3637	32.5553	41.6256	50.0491	32.862	22.0289	36.0058	48.2903	24.4398	366.708	0.00592276		15	Cucurbitaceae	0.00449324	0.00785828	0.00509233	0.00639018	0.00787554	0.00558403	0.00386133	0.00601902	0.00807665	0.00384698
16	Rosaceae	14.9557	22.8926	161.319	26.9461	29.5335	17.2958	12.7378	21.6734	25.1109	15.9312	348.396	0.005627		16	Rosaceae	0.00235895	0.00357195	0.0252336	0.00413664	0.00464728	0.00293896	0.00223274	0.0036231	0.00419986	0.00250766
17	Rutaceae	14.4809	25.5089	30.6117	41.4245	26.1518	22.1386	15.5851	17.129	24.1451	43.6296	260.805	0.00421231		17	Rutaceae	0.00228406	0.00398017	0.00478831	0.00635931	0.00411515	0.00376187	0.00273183	0.00286342	0.00403832	0.00686756
18	Vitaceae	4.27307	6.54075	178.082	33.582	6.3125	3.80508	3.4467	5.59313	8.69225	6.15522	256.483	0.0041425		18	Vitaceae	0.000673985	0.00102056	0.0278558	0.00515536	0.000993312	0.000646572	0.000604154	0.000934994	0.0014538	0.000968868
19	Oleaceae	139.587	11.7733	13.6052	8.44578	12.1741	10.3775	8.69167	9.08884	12.5555	7.96558	234.264	0.00378364		19	Oleaceae	0.0220169	0.001837	0.00212814	0.00129656	0.00191567	0.00176338	0.00152352	0.00151937	0.00209993	0.00125383
20	Aquifoliaceae	15.6679	27.4711	7.77439	12.2665	13.3013	14.5285	12.2882	10.1376	15.4529	73.8626	202.751	0.00327467		20	Aquifoliaceae	0.00247128	0.00428634	0.00121608	0.0018831	0.00209305	0.00246873	0.00215394	0.00169468	0.00258453	0.0116264
21	Asteraceae	1.66175	1.96222	2.18655	4.82616	3.60714	123.838	1.49856	3.49571	3.38032	2.17243	148.629	0.00240053		21	Asteraceae	0.000262105	0.000306167	0.000342022	0.000740891	0.000567607	0.021043	0.000262676	0.000584371	0.000565365	0.000341953
22	Euphorbiaceae	7.59656	13.0815	10.6898	18.7014	12.3995	8.99381	6.59368	9.78798	9.65805	20.095	117.597	0.00189933		22	Euphorbiaceae	0.0011982	0.00204111	0.00167211	0.00287095	0.00195115	0.00152826	0.00115577	0.00163624	0.00161533	0.00316307
23	Salicaceae	6.4096	5.88667	6.31669	5.42943	2.9308	10.7234	9.89053	7.69056	49.2561	11.0432	115.577	0.0018667		23	Salicaceae	0.00101098	0.000918501	0.000988064	0.000833502	0.00046118	0.00182216	0.00173366	0.00128562	0.00823818	0.00173826
24	Solanaceae	33.235	16.3519	0.728849	23.9297	2.02902	15.9121	3.4467	3.49571	0.965806	14.3018	114.397	0.00184764		24	Solanaceae	0.00524211	0.00255139	0.000114007	0.00367358	0.000319279	0.00270385	0.000604154	0.000584371	0.000161533	0.00225119
25	Pteridaceae	2.37393	4.57852	2.67245	4.62507	3.83259	1.72958	2.09799	4.19485	77.2644	2.17243	105.542	0.00170462		25	Pteridaceae	0.000374436	0.000714389	0.000418027	0.00071002	0.000603082	0.000293896	0.000367746	0.000701246	0.0129226	0.000341953
26	Styracaceae	8.78353	11.7733	9.96094	13.2719	16.2321	8.6479	7.04325	11.5358	7.72644	6.87936	101.855	0.00164507		26	Styracaceae	0.00138541	0.001837	0.0015581	0.00203745	0.00255423	0.00146948	0.00123458	0.00192843	0.00129226	0.00108285
27	Phyllanthaceae	2.61132	7.8489	12.3904	10.0545	4.73437	4.84282	6.59368	2.79657	12.0726	16.4743	80.4194	0.00129887		27	Phyllanthaceae	0.00041188	0.00122467	0.00193813	0.00154352	0.000744984	0.00082291	0.00115577	0.000467497	0.00201916	0.00259315
28	Cactaceae	0	0	0	0	0	5.53466	18.4323	35.6562	12.5555	4.34486	76.5236	0.00123595		28	Cactaceae	0	0	0	0	0	0.000940468	0.00323091	0.00596059	0.00209993	0.000683907
29	Ulmaceae	5.93482	9.15704	1.21475	19.7068	0	1.38366	4.94526	8.04013	2.41451	22.0864	74.8834	0.00120945		29	Ulmaceae	0.000936091	0.00142878	0.000190012	0.0030253	0	0.000235117	0.00086683	0.00134405	0.000403832	0.00347653
30	Malvaceae	3.0861	3.92445	3.4013	4.82616	6.3125	6.22649	8.54182	9.43841	14.0042	3.25864	63.0201	0.00101785		30	Malvaceae	0.000486767	0.000612334	0.000532034	0.000740891	0.000993312	0.00105803	0.00149725	0.0015778	0.00234223	0.00051293
	Other (31-73)	86.6483	34.0119	38.629	60.7292	47.5692	50.5037	51.2509	65.0202	65.1919	82.0092	581.563				Other (31-73)	0.0136669	0.00530689	0.00604239	0.00932287	0.00748531	0.00858177	0.00898351	0.0108693	0.0109035	0.0129087
	TOTAL	6339.57	6409.28	6392.98	6514.31	6354.88	5885.41	5705.33	5981.86	5979.3	6352.73	61915.7				TOTAL	0.999932	1.00004	0.999997	1.00005	0.999981	1.00007	1.00006	0.999976	1.00005	0.999957
31	Convolvulaceae	6.88439	3.92445	5.83079	5.02725	7.43973	5.88057	5.39483	6.64185	4.82903	3.80175	55.6546	0.000898888
32	Hyacinthaceae	3.3235	3.27037	2.9154	2.81526	3.15625	4.49691	5.69455	3.14614	1.44871	9.41386	39.6809	0.000640894
33	Capparaceae	0.712178	1.96222	1.70065	0.80436	0.676339	8.6479	9.74067	2.447	10.6239	1.62932	38.9445	0.000628999
34	Loganiaceae	1.89914	3.27037	3.4013	3.61962	3.60714	2.76733	3.14699	4.19485	2.89742	3.62072	32.4249	0.0005237
35	Urticaceae	1.42436	5.88667	2.67245	2.21199	3.83259	3.45916	2.09799	4.89399	2.41451	3.07761	31.9713	0.000516374
36	Anacardiaceae	0	0	0	0	0	1.38366	1.34871	14.682	13.5213	0	30.9356	0.000499647
37	Schisandraceae	12.107	0	0	0	0	9.68565	7.04325	0	0	0	28.8359	0.000465734
38	Loranthaceae	28.2497	0	0	0	0	0	0	0	0	0	28.2497	0.000456266
39	Acanthaceae	1.66175	1.96222	1.4577	3.61962	3.15625	2.42141	1.94813	1.74785	4.82903	2.17243	24.9764	0.000403398
40	Meliaceae	16.3801	0	0	0	0	0	2.99713	0	1.44871	2.71554	23.5415	0.000380222
41	Sapindaceae	0.474785	0	0	1.40763	0	0	1.64842	0.699142	1.44871	15.026	20.7047	0.000334405
42	Elaeocarpaceae	0.712178	0.654075	0.485899	0.60327	0.676339	0	1.49856	0	0.482903	15.5691	20.6823	0.000334044
43	Hylocomiaceae	1.18696	1.96222	2.18655	3.21744	1.57812	2.0755	0.749282	1.39828	3.38032	0.905179	18.6399	0.000301056
44	Brassicaceae	0	3.92445	6.31669	5.63052	0	0	0	0	0	1.08621	16.9579	0.00027389
45	Taxaceae	0	0	0	0	0	0	0	15.3811	0	0	15.3811	0.000248423
46	Proteaceae	0	0	0	14.2774	0	0	0	0	0	0.905179	15.1826	0.000245216
47	Amaranthaceae	1.42436	0.654075	1.21475	1.00545	2.25446	1.72958	0.599426	1.39828	1.93161	1.08621	13.2982	0.000214782
48	Juglandaceae	0	0	0	0	12.625	0	0	0	0	0	12.625	0.000203908
49	Combretaceae	0.712178	1.30815	0.971799	0.60327	0.901785	1.38366	2.54756	1.74785	2.41451	0	12.5908	0.000203356
50	Actinidiaceae	0	0.654075	2.18655	0.80436	0	0	0	0	0.482903	6.69833	10.8262	0.000174856
51	Begoniaceae	0.94957	0	1.21475	2.41308	1.35268	1.38366	0.599426	0	0.965806	1.08621	9.96519	0.000160949
52	Ranunculaceae	0.94957	0.654075	0	1.00545	1.57812	0	0.899139	1.04871	1.44871	0.543107	8.12689	0.000131259
53	Musaceae	0	0	0.485899	5.63052	0	0	0	0	0.482903	0	6.59932	0.000106587
54	Thymelaeaceae	0	0.654075	0.728849	0	0	0.691832	0.749282	0	1.93161	1.44829	6.20394	0.000100201
55	Zamiaceae	0	0.654075	0.485899	0.80436	0	1.38366	0	0.699142	1.93161	0	5.95875	9.62408e-05
56	Melastomataceae	0	0.654075	0	2.21199	0	0	0	0	2.41451	0	5.28058	8.52876e-05
57	Chlorellaceae	2.37393	0	0	0	0	1.38366	0	0	0.965806	0	4.7234	7.62884e-05
58	Clusiaceae	0	0	0	0	0	0	0	0	0	4.5259	4.5259	7.30985e-05
59	Pinaceae	3.0861	0	0	0	0	0	0	1.39828	0	0	4.48439	7.24281e-05
60	Icacinaceae	0	0	0	0	0	0	1.49856	2.09743	0	0.543107	4.1391	6.68513e-05
61	Primulaceae	0	0.654075	0	0.60327	0.901785	0	0	0	0.482903	0.905179	3.54721	5.72916e-05
62	Menispermaceae	0	0	0	1.00545	0.676339	1.03775	0	0.699142	0	0	3.41868	5.52157e-05
63	Arecaceae	0	0	0	0	0	0	0	0	0	3.25864	3.25864	5.26309e-05
64	Myrtaceae	0	0.654075	0.485899	0	0.676339	0.691832	0	0	0.482903	0	2.99105	4.83089e-05
65	Celastraceae	0	0	0	0	0.676339	0	0	0.699142	0.482903	0.905179	2.76356	4.46348e-05
66	Smilacaceae	1.66175	0	0	0	0	0	1.049	0	0	0	2.71074	4.37817e-05
67	Rhamnaceae	0.474785	0	0.971799	0	1.12723	0	0	0	0	0	2.57382	4.15701e-05
68	Gentianaceae	0	0	0	1.40763	0	0	0	0	0.482903	0.543107	2.43364	3.93062e-05
69	Ebenaceae	0	0.654075	0	0	0	0	0	0	0.965806	0	1.61988	2.6163e-05
70	Opiliaceae	0	0	1.4577	0	0	0	0	0	0	0	1.4577	2.35435e-05
71	Pittosporaceae	0	0	0.485899	0	0.676339	0	0	0	0	0	1.16224	1.87715e-05
72	Platanaceae	0	0	0.971799	0	0	0	0	0	0	0	0.971799	1.56957e-05
73	Caprifoliaceae	0	0	0	0	0	0	0	0	0	0.543107	0.543107	8.77182e-06
	Other (31-73)	86.6483	34.0119	38.629	60.7292	47.5692	50.5037	51.2509	65.0202	65.1919	82.0092	581.563
