# Supplementary material for: Molecular Genetic Characterization of the Diet of Limestone and Rainforest Langurs
Source: Ecol Evol. 2026 Jun 30;16(7):e73892. doi: 10.1002/ece3.73892 (PMC13316972; doi:10.1002/ece3.73892)
Supplement: Supplementary file 14 — Table S13: Diet diversity of T. delacouri at the plant family level by month. [file ECE3-16-e73892-s022.xlsx]

## Sheet: Sheet 1
Table S13. Diet diversity of T. delacouri at the plant family level by month
		Dry					Wet									Dry					Wet
No	Family	2019-02-01	2019-03-01	2019-10-01	2019-11-01	2019-12-01	2019-04-01	2019-05-01	2019-06-01	2019-07-01	2019-08-01	2019-09-01		No	Family	2019-02-01	2019-03-01	2019-10-01	2019-11-01	2019-12-01	2019-04-01	2019-05-01	2019-06-01	2019-07-01	2019-08-01	2019-09-01
1	Sapotaceae	715.301	1914.24	1928.69	1904.14	1935.83	1902.6	1920.69	1914.42	1912.91	1916.9	1914.46		1	Sapotaceae	0.106049	0.316143	0.31874	0.319128	0.31396	0.314375	0.317051	0.316905	0.316026	0.316947	0.316439
2	Moraceae	2179.46	1021.39	1015.24	1015.82	1006.62	1021.5	1009.93	1010.5	1025	1007.94	1012.29		2	Moraceae	0.323122	0.168686	0.167781	0.165945	0.168564	0.168787	0.166709	0.167274	0.169337	0.166657	0.167321
3	Malvaceae	6.42486	541.917	542.736	520.72	542.844	532.855	534.269	550.884	554.042	538.462	547.467		3	Malvaceae	0.000952537	0.0894991	0.0896936	0.0894895	0.0879299	0.0880462	0.0881923	0.0911909	0.0915319	0.0890314	0.0904904
4	Rubiaceae	1037.44	361.319	367.044	368.794	371.087	389.272	377.602	374.614	379.647	373.05	364.754		4	Rubiaceae	0.153808	0.0596728	0.0606584	0.0611749	0.0642362	0.0643211	0.0623311	0.062012	0.0627205	0.0616815	0.06029
5	Rosaceae	261.991	440.987	445.836	461.737	433.544	443.362	439.8	436.062	427.072	447.846	458.96		5	Rosaceae	0.0388423	0.0728303	0.0736797	0.0714711	0.0731621	0.0732588	0.0725982	0.0721837	0.0705554	0.0740486	0.0758612
6	Oleaceae	440.638	381.603	370.714	375.347	374.741	374.837	380.222	384.416	386.35	374.213	376.823		6	Oleaceae	0.0653281	0.0630227	0.061265	0.0617774	0.0618543	0.0619361	0.0627636	0.0636345	0.0638279	0.0618738	0.0622849
7	Cannabaceae	107.973	235.829	226.833	241.295	229.895	231.709	230.312	238.211	240.536	232.415	237.023		7	Cannabaceae	0.0160079	0.0389478	0.0374869	0.0378989	0.0382358	0.0382864	0.0380178	0.0394324	0.0397383	0.0384283	0.0391774
8	Lamiaceae	142.239	128.056	134.338	129.286	134.216	131.732	129.913	125.613	123.43	126.56	120.691		8	Lamiaceae	0.0210881	0.0211488	0.022201	0.0221259	0.021738	0.0217668	0.0214448	0.0207934	0.0203915	0.0209259	0.0199489
9	Convolvulaceae	77.8122	131.478	130.912	147.756	140.196	136.898	127.154	136.568	133.926	130.282	132.425		9	Convolvulaceae	0.0115363	0.0217139	0.0216348	0.0231117	0.0225905	0.0226204	0.0209895	0.0226068	0.0221256	0.0215414	0.0218884
10	Rutaceae	467.052	75.0253	73.6535	75.9632	80.0644	73.2353	78.1958	73.6379	77.7759	76.4246	75.9346		10	Rutaceae	0.0692441	0.0123906	0.0121721	0.0131989	0.012085	0.012101	0.0129079	0.0121897	0.0128491	0.0126363	0.0125512
11	Cucurbitaceae	22.487	114.982	115.986	120.945	116.941	116.386	117.638	108.315	105.345	119.581	118.344		11	Cucurbitaceae	0.00333388	0.0189896	0.0191681	0.019278	0.0192057	0.0192311	0.0194187	0.01793	0.0174038	0.0197719	0.019561
12	Lauraceae	359.971	64.8834	73.6535	72.9842	75.0812	72.3237	65.6459	67.7073	66.394	66.5371	68.2238		12	Lauraceae	0.0533685	0.0107157	0.0121721	0.0123774	0.0119346	0.0119504	0.0108362	0.011208	0.0109688	0.0110015	0.0112767
13	Apocynaceae	178.647	72.3371	74.3876	72.6863	68.4368	77.9455	76.1271	76.3561	77.1435	73.6328	75.5994		13	Apocynaceae	0.0264858	0.0119467	0.0122934	0.011282	0.0128623	0.0128793	0.0125664	0.0126396	0.0127447	0.0121747	0.0124958
14	Acanthaceae	4.28324	84.0674	79.2815	77.7505	76.0778	84.9347	82.4711	88.2996	87.3872	85.3815	85.3217		14	Acanthaceae	0.000635024	0.013884	0.0131022	0.0125417	0.0140156	0.0140342	0.0136136	0.0146167	0.014437	0.0141173	0.0141028
15	Urticaceae	229.689	63.6615	53.8331	63.7495	59.467	60.9281	58.6124	56.1757	55.5181	63.0474	55.8195		15	Urticaceae	0.0340532	0.0105139	0.00889657	0.00980332	0.0100541	0.0100674	0.0096752	0.00929907	0.00917199	0.0104245	0.00922636
16	Fabaceae	81.0246	72.2149	69.9831	77.1548	72.0912	68.5252	74.4722	65.8952	70.4409	71.4227	73.7555		16	Fabaceae	0.0120125	0.0119265	0.0115655	0.0118845	0.0113078	0.0113227	0.0122932	0.010908	0.0116374	0.0118093	0.012191
17	Elaeocarpaceae	0	46.9213	45.5135	47.3653	44.1849	43.9108	47.4415	40.5256	39.8364	46.9947	45.0914		17	Elaeocarpaceae	0	0.00774919	0.00752164	0.00728403	0.00724601	0.00725559	0.00783122	0.00670842	0.00658127	0.00777029	0.00745313
18	Menispermaceae	31.232	26.6376	31.5658	23.5337	27.5741	28.4129	28.1339	28.0055	26.6841	28.8483	26.9878		18	Menispermaceae	0.00463039	0.00439928	0.00521662	0.00454567	0.00468859	0.00469479	0.0046441	0.0046359	0.00440841	0.00476988	0.00446079
19	Rhamnaceae	31.9458	27.1264	28.6294	27.1084	26.2452	24.7663	28.8235	25.452	25.04	26.7544	28.9993		19	Rhamnaceae	0.00473622	0.00448	0.00473136	0.00432661	0.00408685	0.00409225	0.00475792	0.00421321	0.0041368	0.00442368	0.00479327
20	Amaranthaceae	1.42775	28.2261	31.8105	37.8326	30.2318	27.1973	28.8235	27.8407	27.0635	28.7319	29.1669		20	Amaranthaceae	0.000211675	0.00466162	0.00525706	0.00498381	0.00448801	0.00449394	0.00475792	0.00460863	0.00447108	0.00475065	0.00482098
21	Solanaceae	36.7645	29.2037	24.4696	23.2358	23.9197	24.9182	23.307	24.546	22.1313	24.5443	22.1266		21	Solanaceae	0.00545063	0.00482306	0.00404389	0.00394324	0.00411192	0.00411736	0.00384732	0.00406323	0.00365626	0.00405825	0.0036573
22	Pittosporaceae	98.5145	9.89747	10.2772	8.63895	8.63766	8.96449	8.82633	9.14296	12.1406	10.2365	12.0691		22	Pittosporaceae	0.0146056	0.00163459	0.00169844	0.00142395	0.00147929	0.00148124	0.00145697	0.00151348	0.00200572	0.00169254	0.00199489
23	Euphorbiaceae	0.713873	19.184	16.3946	18.4695	22.923	17.6251	19.3076	20.1804	19.3491	20.7056	17.0979		23	Euphorbiaceae	0.000105837	0.00316829	0.00270941	0.00377893	0.00290843	0.00291228	0.00318712	0.00334057	0.00319662	0.00342355	0.00282609
24	Sabiaceae	62.107	12.9522	11.5007	10.1284	11.6276	9.42031	14.2049	11.9435	12.0142	11.6324	13.2425		24	Sabiaceae	0.00920785	0.0021391	0.00190063	0.00191685	0.00155451	0.00155656	0.00234481	0.00197707	0.00198483	0.00192334	0.00218884
25	Sapindaceae	3.56937	17.3511	16.3946	17.8737	15.9464	17.4732	18.618	18.1212	15.8081	16.169	16.9302		25	Sapindaceae	0.000529187	0.00286559	0.00270941	0.00262882	0.00288336	0.00288717	0.0030733	0.0029997	0.00261161	0.00267344	0.00279839
26	Primulaceae	19.9885	14.7851	15.9052	12.8095	15.6142	13.5227	14.4807	13.838	12.6465	15.2384	15.254		26	Primulaceae	0.00296345	0.0024418	0.00262853	0.00257406	0.00223147	0.00223442	0.00239034	0.00229068	0.00208929	0.00251958	0.00252132
27	Asteraceae	2.49856	15.2739	16.3946	15.7884	14.9498	15.0421	16.8252	14.1675	14.0376	14.1915	15.4216		27	Asteraceae	0.000370431	0.00252252	0.00270941	0.00246452	0.0024822	0.00248548	0.00277735	0.00234522	0.00231911	0.00234647	0.00254902
28	Fagaceae	7.85261	14.7851	11.9901	10.7242	11.9598	15.346	15.4461	14.2498	15.8081	14.5405	11.2309		28	Fagaceae	0.00116421	0.0024418	0.00198151	0.00197162	0.00253234	0.00253569	0.0025497	0.00235885	0.00261161	0.00240417	0.00185635
29	Betulaceae	66.5687	7.57584	8.31966	6.25579	7.30879	6.07762	7.44722	6.01294	6.07031	5.9325	5.19641		29	Betulaceae	0.00986934	0.00125117	0.00137492	0.00120488	0.00100291	0.00100423	0.00122932	0.000995355	0.00100286	0.000980903	0.00085891
30	Ranunculaceae	8.56648	10.5084	12.4795	9.83053	9.63431	11.5475	11.0329	10.6256	9.73779	11.0507	9.05181		30	Ranunculaceae	0.00127005	0.0017355	0.00206239	0.00158825	0.00190552	0.00190804	0.00182121	0.00175891	0.00160875	0.00182717	0.00149617
31	Phyllanthaceae	1.42775	11.8525	11.5007	12.5116	8.63766	12.9149	11.4467	9.71955	9.23193	10.9344	10.3928		31	Phyllanthaceae	0.000211675	0.00195748	0.00190063	0.00142395	0.00213118	0.002134	0.00188951	0.00160893	0.00152518	0.00180794	0.00171782
32	Salicaceae	1.24928	10.9972	9.54314	6.85158	9.96653	9.57225	12.6879	11.3669	11.3818	10.5854	10.7281		32	Salicaceae	0.000185215	0.00181622	0.00157712	0.00164301	0.00157958	0.00158167	0.0020944	0.00188163	0.00188036	0.00175024	0.00177323
33	Vitaceae	9.28035	9.04214	7.09618	9.23474	10.9632	7.44508	8.82633	8.15453	8.85254	10.1202	8.21368		33	Vitaceae	0.00137589	0.00149333	0.00117273	0.00180732	0.00122856	0.00123019	0.00145697	0.00134986	0.0014625	0.00167331	0.00135763
	Other (34-62)	48.7219	38.368	38.1726	41.4074	42.8561	38.8968	39.0289	38.9606	42.1128	36.7583	34.6986			Other (34-62)	0.0072234	0.00633658	0.00630847	0.00706496	0.00641861	0.00642709	0.00644255	0.00644935	0.00695734	0.00607775	0.00573531
	TOTAL	6744.85	6054.69	6051.09	6065.73	6060.31	6052.09	6057.76	6040.53	6052.86	6047.66	6049.79			CHECK	0.999978	0.999948	1.00001	0.999063	0.998695	1.00002	0.999961	0.999923	0.999977	0.999944	0.999966
34	Hyacinthaceae	9.28035	4.39888	4.40453	3.87263	5.97992	3.49463	4.55108	4.03608	4.42627	3.83868	3.1849
35	Meliaceae	0	6.10955	4.15983	4.46842	3.98661	4.55821	5.10272	6.50715	6.07031	4.18765	4.19065
36	Ebenaceae	0	4.88764	4.64922	3.57474	5.97992	5.46986	4.8269	3.4595	4.2998	4.07133	4.35828
37	Icacinaceae	5.17558	3.05478	3.91514	4.17053	4.98326	2.88687	3.44779	2.3887	2.65576	3.14074	2.68202
38	Combretaceae	6.60333	1.83286	2.44696	3.87263	4.31883	3.34269	2.48241	2.88292	2.27637	2.67544	1.34101
39	Celastraceae	1.07081	2.44382	2.69166	2.97895	2.65774	4.10239	3.03405	4.03608	3.92041	3.02441	3.68777
40	Brassicaceae	3.21243	2.56601	2.69166	1.78737	2.65774	1.82329	3.03405	1.48264	2.40283	3.72236	2.68202
41	Poaceae	1.60621	2.93258	3.18105	2.38316	2.65774	3.03881	2.89614	1.89449	2.1499	2.4428	1.67626
42	Myrtaceae	0	1.95506	1.46818	3.27684	1.99331	1.97523	2.06867	1.64738	2.65576	1.86118	1.67626
43	Capparaceae	2.32009	1.58848	2.44696	1.48947	0.996653	1.82329	1.2412	1.97686	2.02344	1.51221	1.67626
44	Plantaginaceae	0	2.44382	1.71287	1.48947	2.98996	1.82329	2.06867	1.72975	1.26465	1.51221	1.84389
45	Pinaceae	3.74783	0.855337	0.734088	1.78737	0.996653	1.21552	0.827469	1.3179	1.39111	1.27956	1.00576
46	Opiliaceae	1.96315	0.733146	0.734088	0.59579	0	0.607762	0	1.89449	1.51758	0.697942	0.670504
47	Pteridaceae	0.713873	0	0.489392	0.59579	0.664435	1.21552	0.827469	0.988428	1.13818	1.74485	0.670504
48	Ulmaceae	0	0.977528	0	0.893685	0	0	1.2412	0.906059	0.885254	1.04691	0.670504
49	Araliaceae	0	0.977528	0.734088	0	0.664435	0.911643	0	1.15317	0.758789	0	1.34101
50	Lardizabalaceae	1.07081	0.610955	0.489392	0.893685	0	0.607762	0	0	0.632324	0	0
51	Anacardiaceae	1.24928	0	0	0.59579	0.664435	0	0.689557	0	0	0	0
52	Lentibulariaceae	1.24928	0	0	0.893685	0	0	0	0.658952	0	0	0
53	Loranthaceae	1.42775	0	0	1.19158	0	0	0	0	0	0	0
54	Caprifoliaceae	1.78468	0	0	0	0	0	0.689557	0	0	0	0
55	Ericaceae	2.32009	0	0	0	0	0	0	0	0	0	0
56	Cactaceae	1.96315	0	0	0	0	0	0	0	0	0	0
57	Stilbaceae	0	0	0	0	0	0	0	0	1.01172	0	0.670504
58	Loganiaceae	0.713873	0	0.734088	0	0	0	0	0	0	0	0
59	Zamiaceae	0	0	0	0.59579	0.664435	0	0	0	0	0	0
60	Santalaceae	1.24928	0	0	0	0	0	0	0	0	0	0
61	Juglandaceae	0	0	0.489392	0	0	0	0	0	0	0	0.670504
62	Annonaceae	0	0	0	0	0	0	0	0	0.632324	0	0
	sum(34-62)	48.7219	38.368	38.1726	41.4074	42.8561	38.8968	39.0289	38.9606	42.1128	36.7583	34.6986
