# Supplementary material for: Molecular Genetic Characterization of the Diet of Limestone and Rainforest Langurs
Source: Ecol Evol. 2026 Jun 30;16(7):e73892. doi: 10.1002/ece3.73892 (PMC13316972; doi:10.1002/ece3.73892)
Supplement: Supplementary file 15 — Table S14: Diet diversity of T. germaini at the plant family level by month. [file ECE3-16-e73892-s004.xlsx]

## Sheet: Sheet1
Table S14. Diet diversity of T. germaini at the plant family level by month
		Dry							Wet								Dry							Wet
No	Family	2019-03-01	2019-04-01	2019-05-01	2019-11-01	2019-12-01	2020-01-01	2020-02-01	2019-06-01	2019-07-01	2019-08-01	2019-09-01	2019-10-01		No	Family	2019-03-01	2019-04-01	2019-05-01	2019-11-01	2019-12-01	2020-01-01	2020-02-01	2019-06-01	2019-07-01	2019-08-01	2019-09-01	2019-10-01
1	Moraceae	3943.52	2950.43	3196.08	3075.89	3074.78	3489.26	3251.63	3185.93	3184.77	3185.53	3230.48	3185.39		1	Moraceae	0.605577	0.493218	0.53915	0.516609	0.505554	0.588011	0.540317	0.533925	0.533015	0.534664	0.541209	0.535901
2	Combretaceae	509.093	627.635	662.311	656.03	613.885	564.573	664.953	709.594	735.349	710.226	690.677	700.697		2	Combretaceae	0.0781776	0.104921	0.111726	0.110183	0.100935	0.0951421	0.110494	0.11892	0.123071	0.119205	0.115711	0.117883
3	Phyllanthaceae	42.3779	378.208	429.739	400.008	434.776	364.54	417.111	455.918	442.367	437.751	449.306	443.231		3	Phyllanthaceae	0.00650766	0.0632243	0.072493	0.0671831	0.0714858	0.0614324	0.0693105	0.0764065	0.0740363	0.0734728	0.0752732	0.0745678
4	Fabaceae	145.395	329.633	164.522	409.593	186.355	279.455	241.991	186.761	181.357	183.441	182.816	184.793		4	Fabaceae	0.0223273	0.0551041	0.0277534	0.0687929	0.0306405	0.0470938	0.0402112	0.0312991	0.0303526	0.030789	0.0306276	0.031089
5	Acanthaceae	2.23042	180.97	190.995	192.975	544.258	163.09	183.897	191.505	197.342	202.374	200.782	203.253		5	Acanthaceae	0.000342509	0.0302525	0.0322191	0.032411	0.0894867	0.0274841	0.0305578	0.0320941	0.033028	0.0339667	0.0336375	0.0341946
6	Vitaceae	418.482	158.151	171.506	169.758	162.569	148.802	216.914	183.516	191.003	171.672	171.172	174.106		6	Vitaceae	0.0642632	0.0264379	0.0289315	0.0285117	0.0267295	0.0250762	0.0360443	0.0307551	0.0319671	0.0288137	0.0286768	0.029291
7	Malvaceae	469.781	540.2	113.2	121.834	168.87	98.6008	116.607	120.346	120.169	131.249	118.606	122.029		7	Malvaceae	0.0721409	0.0903042	0.0190959	0.0204626	0.0277655	0.0166163	0.0193764	0.0201686	0.020112	0.022029	0.0198704	0.0205298
8	Sapindaceae	319.089	128.103	142.272	140.578	138.782	129.108	146.281	160.295	146.078	136.621	140.231	146.902		8	Sapindaceae	0.0490001	0.0214147	0.024	0.0236107	0.0228185	0.0217573	0.0243073	0.0268636	0.0244481	0.0229307	0.0234933	0.0247143
9	Euphorbiaceae	23.0012	125.843	149.093	135.679	177.061	121.385	137.922	144.815	150.212	158.112	141.063	145.153		9	Euphorbiaceae	0.00353212	0.021037	0.0251506	0.0227879	0.0291123	0.0204558	0.0229183	0.0242693	0.02514	0.0265378	0.0236326	0.02442
10	Apocynaceae	177.179	113.869	162.898	136.744	110.269	111.344	129.981	127.088	121.548	124.085	133.744	122.807		10	Apocynaceae	0.027208	0.0190353	0.0274794	0.0229667	0.0181304	0.0187638	0.0215988	0.0212984	0.0203427	0.0208266	0.0224064	0.0206606
11	Rubiaceae	1.11521	130.136	141.947	129.502	125.234	121.256	130.817	147.811	145.526	143.017	151.377	145.153		11	Rubiaceae	0.000171254	0.0217546	0.0239452	0.0217504	0.020591	0.0204341	0.0217377	0.0247714	0.0243559	0.0240043	0.0253605	0.02442
12	Lentibulariaceae	9.47927	64.3902	97.9336	73.4839	59.0729	68.2225	68.1253	62.9196	68.0776	69.0782	63.5449	69.5645		12	Lentibulariaceae	0.00145566	0.010764	0.0165205	0.0123419	0.00971274	0.0114969	0.0113203	0.0105446	0.0113937	0.0115942	0.0106458	0.0117033
13	Asteraceae	203.665	26.4339	31.0204	30.6715	28.5125	31.5368	62.692	30.2114	27.2862	37.3534	33.6023	32.8391		13	Asteraceae	0.0312753	0.0044189	0.00523287	0.00515142	0.00468802	0.0053146	0.0104174	0.00506308	0.00456672	0.00626945	0.00562947	0.00552475
14	Solanaceae	5.57604	25.0783	31.0204	31.9495	28.8276	25.7443	33.0178	35.9541	29.7667	36.0742	36.4302	33.2277		14	Solanaceae	0.000856272	0.00419229	0.00523287	0.00536606	0.00473982	0.00433845	0.00548651	0.00602549	0.00498188	0.00605475	0.00610324	0.00559013
15	Ebenaceae	5.01844	23.7227	29.0715	24.9206	23.3141	21.6253	22.9871	26.9656	25.0812	29.678	26.1166	26.4267		15	Ebenaceae	0.000770644	0.00396568	0.0049041	0.00418553	0.00383329	0.0036443	0.00381972	0.00451912	0.0041977	0.00498121	0.00437538	0.00444595
16	Rutaceae	38.6141	18.9782	21.6006	20.0217	20.3211	15.0604	17.5538	16.7286	22.0494	18.4209	22.1243	20.403		16	Rutaceae	0.00592968	0.00317255	0.00364383	0.00336273	0.00334118	0.00253799	0.00291688	0.00280353	0.00369028	0.00309178	0.00370653	0.00343254
17	Betulaceae	68.1671	15.5892	16.4035	17.6787	13.3899	14.6743	18.3897	16.9783	20.6713	13.3039	15.4704	17.0997		17	Betulaceae	0.0104679	0.00260602	0.00276712	0.00296922	0.00220155	0.00247291	0.00305578	0.00284537	0.00345964	0.00223296	0.00259178	0.00287679
18	Convolvulaceae	0	14.2336	15.2666	15.5488	20.1635	15.4466	17.1358	16.479	19.2933	18.6767	15.6367	18.6542		18	Convolvulaceae	0	0.00237941	0.00257534	0.00261148	0.00331528	0.00260307	0.00284743	0.00276168	0.003229	0.00313473	0.00261965	0.00313832
19	Ulmaceae	4.18203	12.2002	15.5914	15.9748	12.6022	15.8328	14.6281	17.4777	14.0565	19.1884	15.4704	18.8485		19	Ulmaceae	0.000642204	0.00203949	0.00263013	0.00268303	0.00207205	0.00266815	0.00243073	0.00292906	0.00235255	0.00322061	0.00259178	0.00317101
20	Sapotaceae	8.36406	13.7818	17.0531	15.9748	17.328	13.5158	14.2102	14.7312	15.4346	16.8858	13.1415	14.1849		20	Sapotaceae	0.00128441	0.00230387	0.00287671	0.00268303	0.00284907	0.00227768	0.00236128	0.00246878	0.0025832	0.00283414	0.00220162	0.00238643
21	Elaeocarpaceae	0.697005	14.0077	16.5659	15.9748	11.342	13.5158	15.0461	12.7337	16.2615	17.1416	19.7954	19.8201		21	Elaeocarpaceae	0.000107034	0.00234164	0.00279452	0.00268303	0.00186485	0.00227768	0.00250018	0.00213403	0.00272158	0.00287708	0.00331637	0.00333446
22	Rosaceae	3.90323	14.9114	17.5404	12.5668	10.7119	15.4466	13.3743	15.7299	17.0883	12.7923	12.9751	14.1849		22	Rosaceae	0.00059939	0.00249271	0.0029589	0.00211065	0.00176124	0.00260307	0.00222238	0.00263615	0.00285997	0.00214707	0.00217375	0.00238643
23	Lamiaceae	2.23042	8.35943	10.8815	8.94587	20.7937	8.75308	9.61277	10.2369	9.37101	11.2572	9.31549	8.54983		23	Lamiaceae	0.000342509	0.00139743	0.00183561	0.0015025	0.00341888	0.00147507	0.00159734	0.00171559	0.00156837	0.00188942	0.00156064	0.0014384
24	Hylocomiaceae	35.4079	6.55199	9.58223	7.66789	8.66402	8.8818	5.85125	7.24075	6.61483	6.14028	7.31931	7.96688		24	Hylocomiaceae	0.00543732	0.00109528	0.00161644	0.00128785	0.00142453	0.00149676	0.000972292	0.00121347	0.00110708	0.00103059	0.00122622	0.00134032
25	Poaceae	4.32143	8.58536	8.60777	10.6498	10.3968	9.26796	7.10509	7.24075	7.99292	11.0013	8.48375	9.32708		25	Poaceae	0.00066361	0.0014352	0.00145205	0.00178869	0.00170944	0.00156184	0.00118064	0.00121347	0.00133773	0.00184648	0.0014213	0.00156916
26	Oleaceae	1.81221	6.77792	7.79571	7.88088	5.35594	5.9212	7.94099	9.2382	8.54416	6.90782	8.81644	6.60668		26	Oleaceae	0.000278288	0.00113305	0.00131507	0.00132363	0.000880622	0.000997843	0.00131954	0.00154822	0.00142998	0.00115942	0.00147704	0.00111149
27	Cucurbitaceae	0	5.87419	7.14607	5.96391	11.657	9.26796	5.43331	6.99107	7.16607	5.37275	7.48566	7.77257		27	Cucurbitaceae	0	0.000981978	0.00120548	0.00100166	0.00191665	0.00156184	0.000902843	0.00117162	0.00119934	0.000901771	0.00125409	0.00130763
	Other (28-59)	69.4217	38.8601	50.8345	69.437	43.0051	49.5579	46.81	45.442	44.9257	45.0288	42.5851	44.6923			Other (28-59)	0.0106606	0.00649616	0.00857533	0.0116622	0.00707087	0.00835151	0.00777834	0.00761555	0.00751895	0.0075577	0.00713438	0.00751889
	TOTAL	6512.12	5981.51	5928.48	5953.9	6082.3	5933.69	6018.01	5966.88	5975.4	5958.38	5968.57	5943.68			CHECKED	1.00002	0.999918	1.00008	0.999983	1.00005	0.999947	1	0.99998	1.00007	1.00006	0.999927	0.999947
28	Pteridaceae	0	6.55199	6.17161	6.8159	4.88336	4.37654	5.43331	6.74139	7.7173	6.90782	4.99044	5.82943
29	Urticaceae	2.92742	4.74454	4.87232	5.32492	5.19841	5.40631	5.01536	5.99235	3.85865	6.65197	5.15679	6.02374
30	Fagaceae	6.97005	2.25931	3.89786	3.40795	6.14358	7.46586	8.77688	3.9949	3.58303	3.58183	3.99235	3.88628
31	Cactaceae	0	7.68164	5.35955	4.25994	3.15055	2.83188	4.17947	3.74522	3.30742	4.34937	2.66157	2.7204
32	Cannabaceae	1.67281	1.80744	5.52196	4.04694	2.67797	3.60421	2.50768	2.74649	3.58303	1.53507	2.16252	3.10903
33	Anacardiaceae	7.52765	1.35558	2.43616	2.55596	2.20539	2.83188	1.25384	3.74522	3.0318	0.767536	3.99235	3.10903
34	Juglandaceae	28.4378	0	0	0	0	0	0	0	0	0	0	0
35	Amaranthaceae	0	0	1.78652	20.6607	1.10269	2.44571	0.417947	0.749043	0.826854	0	0	0
36	Burseraceae	6.97005	1.12965	1.78652	1.06498	1.41775	1.54466	1.25384	1.49809	0.826854	1.27923	1.82983	1.55451
37	Loganiaceae	2.09102	0.677792	2.11134	2.12997	1.57528	2.83188	2.08973	1.74777	1.65371	1.02338	1.99618	1.16589
38	Cycadaceae	0	1.80744	1.13687	1.49098	2.04786	1.02977	1.67179	1.99745	2.20494	2.55845	2.16252	2.52609
39	Brassicaceae	0	3.38896	1.29929	1.91697	1.57528	1.02977	1.67179	1.99745	1.10247	1.53507	1.99618	1.3602
40	Loranthaceae	5.43664	0.903722	1.13687	0.63899	1.10269	1.1585	1.67179	0.749043	1.37809	1.79092	0.998088	1.55451
41	Melastomataceae	0	0.903722	2.11134	1.49098	1.10269	1.41594	1.25384	1.49809	1.92933	1.53507	2.32887	1.94314
42	Pinaceae	0.975807	0	2.11134	4.47293	1.26022	1.02977	1.25384	0.749043	1.37809	1.27923	0.998088	1.16589
43	Rhamnaceae	0	0	1.78652	1.06498	1.26022	1.67338	0.417947	1.74777	3.0318	2.04676	1.99618	1.3602
44	Arecaceae	4.32143	0.903722	1.29929	1.49098	0.945166	2.05955	0.835894	0.998724	0	1.02338	0.83174	1.55451
45	Apiaceae	0	1.58151	1.13687	0.851987	0.945166	1.54466	1.67179	1.49809	1.10247	1.79092	2.16252	1.55451
46	Lauraceae	0.975807	0.903722	2.27375	1.06498	1.41775	1.28722	1.25384	0.499362	1.10247	0.767536	1.66348	1.16589
47	Calceolariaceae	0	1.35558	0.649643	0.63899	0	0.643609	0.835894	0.998724	1.37809	0.51169	0	0.582943
48	Polygonaceae	0	0.903722	0.649643	0.63899	0.945166	1.02977	1.25384	0	0.551236	0.767536	0.665392	0
49	Salicaceae	0	0	0.649643	1.06498	0	0.901052	1.25384	0.749043	0.551236	0	0	0.777257
50	Zamiaceae	0	0	0	0	1.10269	0	0	0	0.826854	1.02338	0	0.582943
51	Balsaminaceae	0	0	0.649643	0.851987	0	0	0.417947	0.499362	0	0.767536	0	0
52	Chlorococcaceae	0	0	0	0	0	0.643609	0	0.499362	0	1.02338	0	0.582943
53	Phytolaccaceae	1.11521	0	0	0	0	0	0	0	0	0	0	0
54	Musaceae	0	0	0	0	0.945166	0	0	0	0	0	0	0
55	Pittosporaceae	0	0	0	0	0	0	0.417947	0	0	0.51169	0	0
56	Myrtaceae	0	0	0	0.851987	0	0	0	0	0	0	0	0
57	Araliaceae	0	0	0	0	0	0.77233	0	0	0	0	0	0
58	Theaceae	0	0	0	0.63899	0	0	0	0	0	0	0	0
59	Thymelaeaceae	0	0	0	0	0	0	0	0	0	0	0	0.582943
	Other (28-59)	69.4217	38.8601	50.8345	69.437	43.0051	49.5579	46.81	45.442	44.9257	45.0288	42.5851	44.6923
