# Supplementary material for: Molecular Genetic Characterization of the Diet of Limestone and Rainforest Langurs
Source: Ecol Evol. 2026 Jun 30;16(7):e73892. doi: 10.1002/ece3.73892 (PMC13316972; doi:10.1002/ece3.73892)
Supplement: Supplementary file 16 — Table S15: Diet diversity of T. hatinhensis at the plant genus level by month. [file ECE3-16-e73892-s012.xlsx]

## Sheet: Sheet1
Table S15. Diet diversity of T. hatinhensis at the plant genus level by month
		Dry							Wet								Dry							Wet
No	month	2019-02-01	2019-04-01	2019-05-01	2019-06-01	2019-12-01	2020-01-01	2020-02-01	2019-07-01	2019-08-01	2019-09-01	2019-10-01	2019-11-01		No	Genus	2019-02-01	2019-04-01	2019-05-01	2019-06-01	2019-12-01	2020-01-01	2020-02-01	2019-07-01	2019-08-01	2019-09-01	2019-10-01	2019-11-01	Average	Abundance
1	Phanera	2128.87	1389.73	524.898	620.79	677.109	765.11	1080.98	801.478	471.853	903	738.326	713.417		1	Phanera	0.422815	0.313568	0.0924279	0.119867	0.131274	0.127731	0.214564	0.169949	0.0830582	0.176161	0.154785	0.147096	0.179441	0.184685
2	Ficus	1172.88	476.364	2243.15	374.181	548.234	1089.24	612.333	444.193	288.759	542	427.014	441.911		2	Ficus	0.232945	0.107483	0.39499	0.0722497	0.106288	0.181843	0.121543	0.0941885	0.0508289	0.105735	0.0895208	0.0911157	0.137394	0.138251
3	Sideroxylon	185.074	289.311	1177.53	688.357	246.756	168.193	331.524	497.839	2325.33	758	372.779	355.458		3	Sideroxylon	0.0367575	0.0652779	0.207349	0.132913	0.0478395	0.028079	0.0658047	0.105564	0.409317	0.147874	0.0781507	0.0732903	0.116518	0.116293
4	Ipomoea	364.627	358.665	409.917	494.924	850.734	842.023	875.299	608.887	375.173	719	575.258	596.241		4	Ipomoea	0.0724185	0.0809263	0.0721812	0.0955637	0.164935	0.140571	0.173739	0.129111	0.0660399	0.140265	0.120599	0.122936	0.114941	0.112419
5	Thunbergia	214.386	211.099	224.689	293.686	500.417	1779.34	475.451	346.02	278.492	386	327.582	329.736		5	Thunbergia	0.0425791	0.0476306	0.0395649	0.0567071	0.0970176	0.297052	0.0943729	0.0733714	0.0490216	0.0753024	0.0686756	0.0679869	0.0841068	0.0844038
6	Dalbergia	46.9257	456.495	52.0476	118.06	589.146	386.253	79.8287	134.653	807.527	350	672.882	172.549		6	Dalbergia	0.00931989	0.103	0.00916491	0.0227959	0.11422	0.0644829	0.0158453	0.0285523	0.142145	0.0682794	0.141065	0.0355771	0.0628707	0.0654117
7	Psydrax	114.751	113.016	158.354	353.448	250.592	363.433	263.435	241.946	122.063	231	440.754	616.604		7	Psydrax	0.0227907	0.0255001	0.0278841	0.0682463	0.0485831	0.0606732	0.0522896	0.0513031	0.0214862	0.0450644	0.0924012	0.127135	0.0536131	0.0511812
8	Boehmeria	115.277	113.522	136.242	151.478	281.277	2.74687	263.67	204.393	119.781	214	181.87	184.695		8	Boehmeria	0.0228951	0.0256143	0.0239905	0.0292484	0.0545321	0.000458577	0.0523362	0.0433403	0.0210846	0.041748	0.0381278	0.0380815	0.0326214	0.0315111
9	Broussonetia	98.0576	102.512	112.089	134.891	149.588	63.6007	222.112	169.523	98.8197	204	208.264	178.265		9	Broussonetia	0.0194752	0.02313	0.0197375	0.0260457	0.0290012	0.0106178	0.0440873	0.0359463	0.0173948	0.0397971	0.0436613	0.0367556	0.0288041	0.0279061
10	Sapindus	1.84022	1.77181	12.9268	1247.92	1.02282	7.18413	0	1.07293	43.2069	0	2.16942	1.42898		10	Sapindus	0.000365486	0.000399777	0.00227625	0.240958	0.000198299	0.00119935	0	0.000227508	0.00760551	0	0.000454805	0.000294634	0.021165	0.0200087
11	Claoxylon	54.0237	63.9118	59.3614	67.5673	153.168	14.5796	116.221	100.855	55.3276	111	90.0309	169.691		11	Claoxylon	0.0107296	0.0144205	0.0104528	0.0130464	0.0296952	0.00243398	0.0230689	0.0213858	0.00973906	0.0216543	0.0188744	0.0349878	0.0175407	0.0169421
12	Strychnos	92.5369	120.61	57.3203	61.4692	64.4379	30.0043	100.021	69.7404	44.7755	85	66.5289	86.8103		12	Strychnos	0.0183787	0.0272134	0.0100934	0.0118689	0.0124928	0.00500907	0.0198533	0.014788	0.00788161	0.0165821	0.0139474	0.017899	0.0146673	0.0151295
13	Salix	39.039	38.3471	46.2645	53.9075	79.5245	59.586	91.8031	74.5686	49.7663	79	65.8057	101.1		13	Salix	0.00775353	0.00865232	0.00814659	0.0104089	0.0154177	0.00994759	0.0182221	0.0158118	0.00876014	0.0154116	0.0137958	0.0208454	0.0127645	0.0123634
14	Brachychiton	0.788667	0.63279	1.7009	33.6617	117.369	1.90168	1.40874	415.224	149.156	10	2.53099	3.2152		14	Brachychiton	0.000156637	0.000142777	0.000299507	0.00649965	0.0227548	0.000317476	0.000279623	0.0880457	0.0262553	0.00195084	0.000530606	0.000662927	0.0123247	0.0111705
15	Jasminum	24.843	38.0939	23.8126	59.2738	33.7532	5.28245	51.4191	33.7973	90.9769	40	38.688	35.7244		15	Jasminum	0.00493406	0.0085952	0.0041931	0.011445	0.00654385	0.000881878	0.0102063	0.00716651	0.0160142	0.00780336	0.00811069	0.00736586	0.00777167	0.00777397
16	Iodes	26.1574	40.6251	30.7863	29.515	35.7988	7.81803	55.8801	41.8442	23.9563	55	43.75	44.6555		16	Iodes	0.00519512	0.00916631	0.00542108	0.00569897	0.00694045	0.00130518	0.0110917	0.00887283	0.00421691	0.0107296	0.0091719	0.00920733	0.00725145	0.00720886
17	Diospyros	20.3739	100.487	10.5456	12.4402	20.4565	73.743	20.4268	13.4116	8.27063	26	20.6095	12.5035		17	Diospyros	0.00404645	0.0226731	0.00185694	0.00240204	0.00396597	0.012311	0.00405454	0.00284385	0.00145584	0.00507218	0.00432065	0.00257805	0.00563172	0.00665419
18	Celtis	2.49744	2.15149	2.72144	31.4664	7.15977	3.59207	3.28707	4.29172	7.12985	5	6.86983	318.305		18	Celtis	0.000496017	0.000485443	0.000479211	0.00607576	0.00138809	0.000599677	0.000652455	0.000910033	0.00125503	0.000975419	0.00144022	0.0656298	0.00669893	0.00600153
19	Lepisanthes	24.843	181.611	0	0.48785	0	1.47909	0	0	0	0	0	0		19	Lepisanthes	0.00493406	0.0409771	0	9.41978e-05	0	0.000246926	0	0	0	0	0	0	0.00385436	0.00590178
20	Paederia	23.5286	17.9712	20.4108	33.4178	23.5249	12.2553	38.2708	30.042	55.898	35	24.9483	37.8679		20	Paederia	0.004673	0.00405488	0.00359408	0.00645255	0.00456087	0.00204596	0.00759644	0.00637023	0.00983947	0.00682794	0.00523026	0.00780781	0.00575446	0.00561543
	Other (21-129)	283.789	315.382	374.708	317.591	527.777	312.932	354.534	482.282	264.66	373	463.171	449.413			Other (21-129)	0.0563632	0.0711603	0.0659814	0.0613228	0.102322	0.0522425	0.0703719	0.102265	0.0465869	0.0727663	0.0971009	0.0926625	0.0742621
	TOTAL	5035.11	4432.31	5679.48	5178.53	5157.84	5990.3	5037.9	4716.06	5680.92	5126	4769.83	4849.59			CHECKED	1.00002	1.00007	1.00008	0.99991	0.99997	1.00005	0.99998	1.00001	0.999986	1	0.999965	0.999916	0.999997
21	Erycibe	15.2476	13.4151	15.4782	17.3187	65.4607	57.0505	26.0617	21.9951	13.8319	24	23.8636	23.9354
22	Phyllanthus	18.1393	18.7306	19.7304	25.3682	30.1733	2.32428	42.7319	30.5785	19.3932	33	29.6487	27.1506
23	Rosa	46.9257	35.1831	14.4577	17.0748	20.7122	1.69038	32.4011	20.9221	13.8319	22	19.8864	23.9354
24	Salacia	8.14956	8.7325	22.9622	15.6112	13.2967	16.0586	21.8355	15.5575	8.69842	19	65.8057	15.0043
25	Causonis	7.49233	7.59348	3.4018	4.14673	36.0545	47.3308	7.2785	4.29172	3.42233	3	6.14669	89.6683
26	Malva	0	0.63279	0	7.80561	43.7257	0	1.17395	112.121	34.0807	4	0.36157	0.714489
27	Cinnamomum	23.9229	70.8725	1.53081	1.46355	1.02282	1.69038	2.3479	1.60939	1.14078	3	1.44628	1.78622
28	Stilbaceae	9.98978	9.11217	11.9063	21.7093	13.8081	0	20.4268	14.4845	20.1062	16	15.9091	16.4332
29	Trichosanthes	9.20111	7.59348	8.5045	10.4888	23.0135	13.5231	18.5484	16.6304	7.55764	15	17.7169	13.9325
30	Sarcosperma	1.97167	2.65772	114.471	3.41495	2.30135	0	3.05228	2.68232	3.27973	5	3.6157	2.14347
31	Ilex	9.85833	13.0355	7.31387	10.4888	8.18259	1.05649	14.0874	15.021	7.70024	16	10.8471	14.2898
32	Celastrus	6.17789	6.20134	9.52504	9.26916	9.71683	10.9875	15.731	11.8022	8.41322	15	18.4401	9.28835
33	Tetrastigma	3.28611	4.93576	4.42234	7.56168	13.5524	26.4123	7.98287	4.82818	7.12985	11	11.9318	14.647
34	Pinguicula	1.70878	1.01246	4.08216	2.9271	3.32418	1.47909	3.28707	1.60939	1.56857	1	69.4214	29.294
35	Manuleeae	6.57222	5.94822	6.63351	8.29346	15.3424	0	11.5047	12.8752	4.7057	13	8.67768	10.0028
36	Cardiospermum	0	0	1.53081	1.70748	74.6661	24.2993	0.939162	0	0	0	0.72314	3.57244
37	Rauvolfia	4.732	5.69511	12.5867	7.31776	8.18259	0	12.2091	6.43758	6.98725	10	7.59297	10.0028
38	Mucuna	3.94333	5.18888	4.93261	4.63458	6.90406	10.1423	12.4439	10.7293	4.8483	4	6.86983	8.21662
39	Cucumis	3.15467	3.16395	4.42234	3.65888	3.32418	5.07115	6.80892	5.90111	3.42233	4	4.70041	27.8651
40	Vincetoxicum	4.46911	15.0604	11.7362	1.9514	7.15977	5.70505	3.28707	3.75525	1.71116	2	2.53099	1.78622
41	Spiraea	10.7784	3.54362	1.87099	4.63458	2.81277	0	3.99144	6.97404	12.9763	11	4.70041	2.85795
42	Pueraria	3.68044	3.79674	3.4018	3.41495	7.92688	6.12764	8.45246	4.82818	2.85194	5	4.70041	6.07315
43	Acer	0	0	0	40.7355	2.30135	0.633894	0	12.8752	4.42051	1	0	0
44	Millettia	15.379	4.04985	3.23171	4.8785	4.0913	1.26779	5.86976	4.82818	2.56675	2	4.33884	4.28693
45	Pinus	3.28611	3.29051	3.57189	3.65888	3.57988	0	7.51329	8.04697	3.13713	10	5.06198	3.2152
46	Albizia	0.657222	0	2.55135	7.56168	17.1323	0	0	0.536465	10.6948	1	6.86983	9.28835
47	Micrechites	2.89178	2.53116	3.06162	4.63458	3.57988	3.59207	5.40018	5.90111	2.28155	8	5.06198	4.64418
48	Morus	7.098	3.9233	9.52504	2.43925	3.32418	1.47909	4.46102	2.68232	2.13895	4	3.6157	4.64418
49	Vernonia	0	9.36529	0	0	0	0	0	0	3.56492	1	23.8636	0.357244
50	Phyllostachys	2.89178	2.27804	2.04108	4.8785	3.57988	2.53558	5.86976	4.82818	1.99636	7	2.53099	3.57244
51	Pteris	1.84022	1.77181	1.53081	2.9271	1.27853	9.71971	1.64353	2.14586	2.13895	2	11.9318	3.57244
52	Terminalia	0.920111	1.77181	0.85045	0.731776	0.511412	0	1.40874	30.042	0.712985	1	1.08471	1.07173
53	Stapeliinae	2.62889	2.15149	2.04108	2.9271	2.81277	0	4.9306	3.75525	2.70934	6	3.97727	4.64418
54	Macaranga	2.23456	2.27804	2.55135	2.9271	3.06847	0	3.99144	2.14586	2.85194	7	3.97727	5.00142
55	Bidens	0	0	0	0	0	0	0	0	0	40	0	0
56	Symplocos	2.10311	1.77181	2.38126	3.9028	4.0913	1.26779	5.40018	2.14586	1.85376	2	3.25413	2.50071
57	Urobotrya	1.84022	2.27804	2.38126	2.9271	2.81277	0	4.22623	3.21879	1.71116	5	1.80785	3.57244
58	Elaeocarpus	0	0	2.38126	1.70748	5.88124	0	0	14.4845	4.42051	2	0	0.714489
59	Tinomiscium	1.70878	1.26558	1.19063	2.19533	1.53424	0	3.28707	3.75525	1.42597	4	1.80785	2.14347
60	Periplocoideae	0	0	0	0	10.9954	8.45192	0	0	0	0	1.08471	3.57244
61	Ixora	0	2.65772	0	0	0	16.4812	0	0.536465	0	0	0.72314	0.357244
62	Premna	1.183	1.26558	1.53081	3.17103	2.04565	0	2.3479	2.14586	1.42597	3	1.08471	2.50071
63	Callerya	1.05156	1.13902	1.53081	1.70748	1.27853	0	3.28707	3.21879	1.28337	1	2.89256	2.50071
64	Boswellia	0	0	1.7009	0	0	18.5942	0	0	0	1	0.36157	0.357244
65	Ligustrum	21.9512	0	0	0	0	0	0	0	0	0	0	0
66	Apeibeae	0.788667	0.63279	1.02054	0.975701	1.27853	2.95817	2.81749	3.21879	1.14078	2	1.80785	0.357244
67	Litsea	2.76033	2.65772	9.52504	0	0.511412	0	0	0.536465	0	0	0.36157	0.357244
68	Cucurbita	0.657222	0.63279	1.19063	1.21963	0.767118	1.69038	1.17395	3.21879	1.28337	0	5.78512	1.07173
69	Aphananthe	0	0	0	0.48785	3.32418	0	0	10.1928	2.85194	0	0	0
70	Leptopus	0	1.89837	9.69513	0.48785	0.767118	0	0	0.536465	0	0	1.44628	0
71	Nicotiana	0	0.63279	1.19063	0.48785	0.511412	0	1.17395	1.60939	0.570388	3	5.06198	1.07173
72	Alyxia	0	0.759348	0	0	11.5068	0	0	0	0.855582	0	1.80785	0
73	Mallotus	0.657222	0.759348	0	0.975701	0.511412	0	2.11311	0.536465	0.855582	3	1.44628	3.92969
74	Avicennia	0	0	8.16432	1.21963	0	0	0	0	0	0	3.6157	2.50071
75	Hoya	1.05156	1.77181	1.87099	0.975701	1.27853	0	0.939162	0.536465	0.570388	3	0.36157	0.714489
76	Anamirta	0	0	0	3.9028	4.347	3.59207	0	0	2.70934	0	0	0
77	Prunus	0	0.63279	0.68036	3.17103	1.02282	0	0.939162	0.536465	3.13713	2	0.72314	1.07173
78	Trichilia	0	0	0	0.48785	2.30135	1.69038	0.939162	4.29172	2.85194	1	0.36157	0.357244
79	Gardneria	0.657222	1.5187	0	0.975701	0.511412	1.47909	1.17395	0.536465	0.570388	1	0.72314	1.07173
80	Glycosmis	0	4.8092	0	0	0	0	0	0.536465	1.42597	0	0	0
81	Solanum	0.788667	0	0	0.731776	0.767118	0	0.704371	1.07293	0	3	1.80785	2.50071
82	Campsis	0	1.01246	0.85045	0.731776	1.27853	0	1.17395	1.07293	1.14078	1	1.08471	0.714489
83	Oryza	0	1.13902	0	0.731776	0.767118	1.69038	1.40874	1.07293	0.855582	0	0.36157	1.78622
84	Eutrochium	0	0	0	0	0	0	0	0	0	0	4.70041	4.28693
85	Primula	0	0	0	0	0	0	0	8.58344	0	0	0	0
86	Gynochthodes	0	0.63279	0.85045	1.9514	0.511412	0	0.704371	0	0.570388	1	0.36157	0.714489
87	Fraxinus	0	1.5187	0	0.731776	1.02282	0	0.704371	0.536465	0	0	0.72314	1.07173
88	Fissistigma	0.657222	0	0.85045	0.48785	1.27853	0	0.704371	0.536465	0	1	1.08471	1.07173
89	Quercus	0	0.885906	0	0.48785	1.78994	0.633894	0	0.536465	0	1	0.36157	0.357244
90	Combretum	0	0	0	5.61028	0	0	0	0	1.14078	0	0	0
91	Alnus	2.49744	0.759348	0	0	0	0	0	0.536465	0	0	0	0.357244
92	Momordica	0.788667	1.89837	0	0	0	0	0	0	0	0	0	0
93	Malus	0	0	0	0.48785	0.511412	0	0	0.536465	0	2	0.36157	0.357244
94	Secamone	0	0	0	1.21963	0.767118	0	0.939162	0	0	0	0.36157	0.714489
95	Colurieae	0	0	0	0.48785	0.767118	0	0	0.536465	0	1	0.72314	0.357244
96	Humulus	0	1.89837	0	0	0	0	0	0	0	0	0	0
97	Potaninia	1.183	0.63279	0	0	0	0	0	0.536465	0	0	0.36157	0.357244
98	Grewia	0	0	0	0	3.32418	0	0	0	0	0	0	0
99	Hyacintheae	0	0	0	0	0	1.05649	0	0	0	0	0	2.14347
100	Triticum	0	0	0	0	0.511412	0.845192	0	0.536465	0.570388	0	0.36157	0.357244
101	Smilax	0	0	0	0	0	0	0	1.60939	1.56857	0	0	0
102	Vitex	0	0	0.68036	0	0	0	0	1.07293	0.998179	0	0	0.357244
103	Populus	0	0	3.06162	0	0	0	0	0	0	0	0	0
104	Alseodaphne	1.05156	0	0	0.48785	0	0	0	0	0	1	0.36157	0
105	Daucus	0	0	2.89153	0	0	0	0	0	0	0	0	0
106	Capsella	0	0	0	0	0	0.633894	0.704371	1.07293	0	0	0.36157	0
107	Pluchea	0	1.26558	0	0	0	0	0	0	0	0	0	0
108	Actephila	0	0	0	0	0	0	0	0	0	0	0.72314	1.78622
109	Dioon	0	0	0	0.48785	0	0	0	0	0	0	1.08471	0.714489
110	Arecinae	0	1.13902	0	0	0	0	0	0	0	0	0	0
111	Zanthoxylum	0	0	0	0.975701	0	1.05649	0	0	0	0	0	0
112	Triadica	0	0	0	0	0	0	0	0.536465	0	0	0.36157	1.07173
113	Filicium	0	0	0	1.9514	0	0	0	0	0	0	0	0
114	Hypericaceae	0	0	0	0	0.511412	0	0	0	0	1	0.36157	0
115	Pittosporum	0	0	1.19063	0	0	0	0	0	0	0	0	0.357244
116	Flueggea	0	0	1.36072	0	0	0	0	0	0	0	0	0
117	Actinidia	0	0	0	0	0	0	0	0.536465	0	0	0.36157	0.357244
118	Picea	1.183	0	0	0	0	0	0	0	0	0	0	0
119	Codiaeum	0	0	0	0	0	0	0	0	0	0	1.08471	0
120	Phillyrea	0	0	0	0	0	0	0	0	0	0	1.08471	0
121	Clerodendrum	0	0	0	0	0	0	0	1.07293	0	0	0	0
122	Diploclisia	0	0	0	0	0	0	0	0	0	1	0	0
123	Lolium	0	0	0	0	0	0	0	0	0	1	0	0
124	Uncaria	0	0	0	0.48785	0	0	0	0	0	0	0.36157	0
125	Urtica	0	0	0	0	0.767118	0	0	0	0	0	0	0
126	Arachis	0	0	0.68036	0	0	0	0	0	0	0	0	0
127	Macrothamnium	0	0	0	0	0	0.633894	0	0	0	0	0	0
128	Cyclea	0	0	0	0	0	0	0	0.536465	0	0	0	0
129	Ericaceae	0	0	0	0	0	0	0	0.536465	0	0	0	0
	Others	283.789	315.382	374.708	317.591	527.777	312.932	354.534	482.282	264.66	373	463.171	449.413
