# Supplementary material for: Molecular Genetic Characterization of the Diet of Limestone and Rainforest Langurs
Source: Ecol Evol. 2026 Jun 30;16(7):e73892. doi: 10.1002/ece3.73892 (PMC13316972; doi:10.1002/ece3.73892)
Supplement: Supplementary file 17 — Table S16: Diet diversity of T. crepusculus at the plant genus level by month. [file ECE3-16-e73892-s015.xlsx]

## Sheet: Sheet1
Table S16. Diet diversity of T. crepusculus at the plant genus level by month
		Dry					Wet								Dry					Wet
No	Genus	2019-04-01	2019-11-01	2019-12-01	2020-01-01	2020-02-01	2019-06-01	2019-07-01	2019-08-01	2019-09-01	2019-10-01		No	Genus	2019-04-01	2019-11-01	2019-12-01	2020-01-01	2020-02-01	2019-06-01	2019-07-01	2019-08-01	2019-09-01	2019-10-01	Average	Abundance
1	Ficus	79.0517	113.809	356.65	100.344	135.042	99.6238	588.336	1351.44	1094.74	333.649		1	Ficus	0.0262456	0.0462075	0.21472	0.0622481	0.143968	0.0416836	0.180085	0.515817	0.529116	0.0882903	0.184838	0.178587
2	Pinguicula	178.994	174.638	265.787	171.53	169.536	935.357	1344.51	136.682	145.354	334.011		2	Pinguicula	0.059427	0.0709046	0.160016	0.106408	0.180742	0.391363	0.411543	0.0521688	0.0702531	0.0883861	0.159121	0.161945
3	Sarcosperma	692.474	328.345	12.3904	29.5602	9.69419	245.946	33.1183	65.3698	12.5555	164.743		3	Sarcosperma	0.229905	0.133311	0.00745962	0.0183376	0.010335	0.102906	0.0101372	0.0249503	0.00606838	0.0435942	0.0587005	0.0669465
4	Premna	58.3986	24.8548	3.64425	4.0218	6.08705	282.267	429.339	386.975	47.8074	71.3281		4	Premna	0.0193886	0.0100913	0.00219401	0.00249491	0.00648939	0.118104	0.131417	0.1477	0.0231065	0.0188749	0.047986	0.0552103
5	Symplocos	0	601.095	0.485899	2.21199	0	0.691832	0	0	0	642.134		5	Symplocos	0	0.24405	0.000292534	0.0013722	0	0.000289469	0	0	0	0.169922	0.0415926	0.0523503
6	Dalbergia	704.107	1.96222	21.6225	42.6311	2.47991	80.2525	161.995	2.79657	2.89742	1.99139		6	Dalbergia	0.233767	0.00079668	0.0130178	0.0264461	0.00264383	0.0335785	0.0495852	0.00106739	0.00140039	0.000526963	0.036283	0.0429486
7	Phyllostachys	23.2645	96.149	55.6355	87.2731	72.8192	40.1263	43.4584	41.2494	42.4954	450.779		7	Phyllostachys	0.00772393	0.0390373	0.0334952	0.0541396	0.0776324	0.0167892	0.0133022	0.015744	0.0205391	0.119285	0.0397688	0.0400306
8	Millettia	9.25831	389.828	1.70065	5.83161	0.901785	73.6801	73.8792	67.1176	9.17515	268.657		8	Millettia	0.00307381	0.158274	0.00102387	0.00361763	0.000961391	0.0308285	0.0226138	0.0256174	0.00443458	0.0710921	0.0321537	0.0377957
9	Celtis	78.8144	155.67	6.80259	255.384	5.63616	7.61015	13.4871	8.73927	6.27774	287.666		9	Celtis	0.0261668	0.0632033	0.00409548	0.158427	0.0060087	0.00318416	0.00412828	0.0033356	0.00303419	0.0761222	0.0347706	0.0346906
10	Micrechites	3.0861	51.6719	0.971799	272.678	0	0	0	0	0	419.098		10	Micrechites	0.0010246	0.0209793	0.000585069	0.169155	0	0	0	0	0	0.110902	0.0302646	0.0313907
11	Mussaenda	60.2977	81.7593	66.5682	55.5009	80.7098	109.309	101.603	52.4356	64.2261	39.2848		11	Mussaenda	0.0200192	0.033195	0.0400772	0.0344298	0.0860445	0.0457362	0.0310997	0.0200136	0.0310421	0.0103955	0.0352053	0.0298868
12	Gynochthodes	318.106	28.1252	41.0585	31.37	35.846	27.6733	20.5303	26.917	33.3203	16.8363		12	Gynochthodes	0.105613	0.0114191	0.0247191	0.0194603	0.0382153	0.0115788	0.00628416	0.0102736	0.0161045	0.00445523	0.0248123	0.0243473
13	Eurya	37.0332	54.9423	43.731	30.7668	62.4486	42.5477	26.2249	45.7938	62.2945	29.6899		13	Eurya	0.0122952	0.0223071	0.0263281	0.0190861	0.0665764	0.0178024	0.00802721	0.0174785	0.0301085	0.00785654	0.0227866	0.0182872
14	Alseodaphnopsis	29.4367	38.5904	81.8741	41.6256	58.3906	34.2457	21.1298	34.2579	46.8416	26.4312		14	Alseodaphnopsis	0.00977314	0.015668	0.049292	0.0258224	0.0622501	0.0143287	0.00646763	0.0130756	0.0226397	0.00699424	0.0226312	0.0173361
15	Uncaria	17.0923	31.3956	187.071	27.1472	32.4643	21.1009	15.8848	24.8195	23.6622	15.388		15	Uncaria	0.00567472	0.0127469	0.112626	0.0168407	0.0346101	0.00882882	0.00486219	0.0094731	0.0114366	0.00407199	0.0221171	0.0166307
16	Cucumis	27.0628	47.7474	31.3405	39.6147	47.5692	31.8243	21.2796	33.5588	47.3245	23.3536		16	Cucumis	0.00898498	0.0193859	0.0188685	0.0245749	0.0507134	0.0133156	0.0065135	0.0128087	0.0228731	0.00617984	0.0184218	0.0147262
17	Prunus	14.2436	21.5845	160.833	25.9406	28.4062	15.5662	11.9885	20.6247	23.1793	15.207		17	Prunus	0.00472894	0.00876348	0.0968288	0.0160922	0.0302838	0.00651306	0.00366958	0.00787202	0.0112032	0.00402408	0.0189979	0.014176
18	Cryptocarya	7.35917	15.6978	10.4468	6.43488	15.5558	26.6355	29.3719	95.7824	35.7348	40.0089		18	Cryptocarya	0.00244328	0.00637344	0.00628949	0.00399186	0.016584	0.0111446	0.00899047	0.0365582	0.0172715	0.0105872	0.0120234	0.0118854
19	Tetrastigma	3.56089	5.88667	177.596	33.1799	5.63616	3.11324	2.99713	4.89399	7.24354	5.61211		19	Tetrastigma	0.00118223	0.00239004	0.106921	0.020583	0.0060087	0.00130261	0.000917395	0.00186794	0.00350099	0.00148508	0.0146159	0.0104867
20	Melicope	12.5818	22.2385	29.3969	38.2071	24.5736	16.2581	9.14124	16.7794	18.8332	41.0951		20	Melicope	0.00417723	0.00902904	0.0176983	0.0237017	0.0261979	0.00680253	0.00279805	0.00640435	0.00910257	0.0108746	0.0116786	0.00962101
	Other (21-129)	657.815	177.254	104.954	310.684	144.511	295.758	319.044	203.8	345.275	551.978			Other (21-129)	0.218398	0.0719668	0.0631874	0.192732	0.154063	0.123748	0.0976567	0.0777862	0.16688	0.146065	0.131248
	TOTAL	3012.04	2463.25	1660.56	1611.94	938.307	2389.59	3267.32	2620.03	2069.24	3778.94			CHECKED	1.00001	1.0001	0.999736	0.999961	1.00033	0.999827	1.0001	1.00001	1.00012	0.999985	1.00002
21	Paederia	4.51046	7.19482	4.3731	92.0992	8.79241	14.8744	2.69742	5.59313	28.0084	47.2503
22	Callerya	4.74785	1.30815	0	24.7341	0	0	1.34871	0	0	178.501
23	Psydrax	195.137	0	0	0.80436	1.12723	1.72958	2.54756	1.04871	0	4.16382
24	Ilex	15.6679	27.4711	7.77439	12.2665	13.3013	14.5285	12.2882	10.1376	15.4529	73.8626
25	Beilschmiedia	103.503	0	0	0	0	37.013	50.5016	0	0	0
26	Tephrosia	130.091	1.96222	0	0	0	0	1.64842	0.699142	0	0.905179
27	Cinnamomum	2.84871	13.0815	1.70065	38.006	2.25446	6.5724	9.2911	1.39828	1.44871	53.4056
28	Albizia	26.3506	5.2326	2.18655	1.80981	4.73437	29.4029	37.1644	8.3897	2.89742	3.25864
29	Tapiphyllum	0.94957	1.30815	0	0	0	43.2395	68.1847	0	0	1.08621
30	Pteris	2.37393	4.57852	2.67245	4.62507	3.83259	1.72958	2.09799	4.19485	77.2644	2.17243
31	Styrax	8.78353	11.7733	9.96094	13.2719	16.2321	8.6479	7.04325	11.5358	7.72644	6.87936
32	Populus	4.98525	3.27037	3.15835	3.61962	0	7.26424	6.44383	5.24356	42.9783	9.05179
33	Sideroxylon	3.3235	6.54075	3.64425	8.44578	6.53794	9.33973	8.99139	11.8854	11.5897	9.23283
34	Mammillaria	0	0	0	0	0	5.53466	18.4323	35.6562	12.5555	4.34486
35	Macaranga	5.46003	7.8489	6.07374	13.8752	9.2433	6.22649	5.24498	7.34099	6.76064	4.70693
36	Lithocarpus	1.42436	7.8489	3.8872	7.64142	3.38169	15.5662	3.14699	1.04871	2.41451	12.3104
37	Phanera	2.84871	5.2326	2.67245	5.63052	6.3125	3.80508	3.14699	5.59313	4.82903	4.88797
38	Ipomoea	3.79828	3.27037	4.85899	4.62507	6.3125	4.84282	3.29684	6.29228	3.86322	3.43968
39	Broussonetia	3.3235	7.19482	3.64425	3.21744	6.08705	4.84282	2.54756	6.29228	3.86322	3.07761
40	Hyacintheae	3.0861	3.27037	2.9154	2.81526	2.9308	4.49691	5.54469	3.14614	1.44871	9.41386
41	Capparis	0.712178	1.96222	1.70065	0.80436	0.676339	8.6479	9.74067	2.447	10.6239	1.62932
42	Quercus	0	0	0	1.80981	0.676339	0	0.749282	1.04871	0.482903	26.6123
43	Anacardium	0	0	0	0	0	1.38366	1.34871	14.682	13.5213	0
44	Schisandraceae	12.107	0	0	0	0	9.68565	7.04325	0	0	0
45	Maclura	0	0	0	0	0	0	0.599426	1.74785	25.5938	0
46	Leptopus	1.42436	3.27037	2.18655	1.80981	2.25446	2.0755	3.59655	1.39828	7.72644	2.17243
47	Aetanthus	27.7749	0	0	0	0	0	0	0	0	0
48	Nicotiana	13.7688	3.27037	0.485899	0.60327	0	4.49691	0.749282	1.39828	0	2.5345
49	Malva	1.89914	2.6163	1.9436	2.81526	2.9308	3.11324	2.99713	2.79657	2.89742	1.62932
50	Boehmeria	0.94957	4.57852	2.18655	2.0109	3.38169	2.42141	1.79828	3.84528	1.93161	2.5345
51	Brachychiton	1.18696	1.30815	1.21475	2.0109	3.15625	3.11324	4.19598	4.89399	2.89742	1.44829
52	Jasminum	1.66175	4.57852	2.18655	1.40763	2.25446	2.0755	1.49856	2.447	3.38032	2.17243
53	Triadica	0.712178	3.27037	0	2.61417	0.676339	0.691832	0	0	0.482903	13.5777
54	Elaeocarpus	0.712178	0.654075	0.485899	0.60327	0.676339	0	1.49856	0	0.482903	15.5691
55	Rafnia	18.5166	0	0	0	0	0	0	0	0	0
56	Macrothamnium	1.18696	1.96222	2.18655	3.21744	1.57812	1.03775	0.749282	1.39828	3.38032	0.905179
57	Brassica	0	3.92445	6.07374	5.42943	0	0	0	0	0	0.905179
58	Trichilia	12.8192	0	0	0	0	0	2.69742	0	0.482903	0
59	Rauvolfia	13.7688	0.654075	0.485899	0	0	0	0	0	0.482903	0.543107
60	Taxus	0	0	0	0	0	0	0	15.3811	0	0
61	Leucadendron	0	0	0	14.2774	0	0	0	0	0	0.905179
62	Vitex	0.712178	2.6163	1.21475	1.80981	2.02902	2.42141	0.599426	1.39828	0.965806	0.724143
63	Lactuca	1.18696	1.30815	1.4577	0.60327	2.47991	1.72958	0.599426	2.09743	0.965806	1.26725
64	Litsea	1.18696	0.654075	1.21475	0.80436	0.676339	2.0755	4.04612	0	0.482903	2.17243
65	Sapindus	0	0	0	1.00545	0	0	0	0	0	11.7673
66	Thunbergia	0.474785	1.96222	0.728849	2.0109	1.35268	1.03775	1.049	1.04871	1.44871	1.44829
67	Avicennia	1.18696	0	0.728849	1.60872	1.80357	1.38366	0.899139	0.699142	3.38032	0.724143
68	Juglans	0	0	0	0	12.3995	0	0	0	0	0
69	Momordica	1.18696	2.6163	0.971799	1.40763	1.57812	0.691832	0.599426	1.39828	0.965806	0.905179
70	Begonia	0.94957	0	1.21475	2.41308	1.35268	1.38366	0.599426	0	0.965806	1.08621
71	Actinidia	0	0.654075	2.18655	0.80436	0	0	0	0	0.482903	5.79315
72	Celosia	1.18696	0	0.971799	0.80436	2.02902	1.38366	0	1.04871	1.44871	0.905179
73	Erycibe	3.0861	0.654075	0.485899	0	1.12723	1.03775	2.09799	0	0.965806	0
74	Secamone	1.18696	1.96222	0.728849	0.80436	1.12723	0.691832	0.599426	0.699142	0.965806	0
75	Morus	0.94957	0	0	0.60327	0	0.691832	1.19885	2.79657	1.93161	0.543107
76	Sidalcea	0	0	0	0	0	0	0	0	8.20935	0
77	Solanum	1.18696	0.654075	0	0.80436	1.35268	1.38366	0.749282	0	0.482903	0.905179
78	Claoxylon	0.712178	0.654075	0.728849	0.80436	0.901785	0.691832	0	0.699142	0.965806	0.905179
79	Agrostis	0	0	0	4.42398	0	0	0	2.447	0	0
80	Musa	0	0	0.485899	5.63052	0	0	0	0	0.482903	0
81	Eutrochium	0	0	0	0	0	6.5724	0	0	0	0
82	Inulinae	0.474785	0.654075	0.485899	0.60327	0.676339	0.691832	0	0.699142	1.44871	0.543107
83	Podalyrieae	0	0.654075	0	0	0	2.76733	2.54756	0	0	0
84	Dioon	0	0.654075	0.485899	0.80436	0	1.38366	0	0.699142	1.93161	0
85	Terminalia	0	0	0	0	0	0.691832	2.24785	1.04871	1.93161	0
86	Causonis	0.712178	0.654075	0.485899	0	0.676339	0.691832	0	0.699142	1.44871	0.543107
87	Tashiroea	0	0.654075	0	2.21199	0	0	0	0	2.41451	0
88	Urtica	0.474785	1.30815	0.485899	0	0	1.03775	0	0.699142	0.482903	0.543107
89	Ligustrum	0.712178	1.30815	0.485899	0	0.676339	1.03775	0	0	0	0.543107
90	Pueraria	0.474785	0.654075	0.485899	0.60327	0.901785	0	0.599426	0	0.482903	0.543107
91	Garcinia	0	0	0	0	0	0	0	0	0	4.5259
92	Citrus	0.474785	0.654075	0	0	0	0	0	0	2.41451	0.905179
93	Combretum	0.474785	1.30815	0.728849	0	0	0.691832	0	0.699142	0.482903	0
94	Iodes	0	0	0	0	0	0	1.49856	2.09743	0	0.543107
95	Salix	0	0	0	0	0	1.38366	1.79828	0.699142	0	0
96	Picea	2.37393	0	0	0	0	0	0	1.39828	0	0
97	Olea	0	0	3.15835	0	0	0	0	0	0	0
98	Afrocanthium	0	0	0	0	0	0.691832	2.3977	0	0	0
99	Cynanchum	0	0	0	0	0	0	0	0	0	2.89657
100	Plectocomia	0	0	0	0	0	0	0	0	0	2.71554
101	Smilax	1.66175	0	0	0	0	0	1.049	0	0	0
102	Lolium	0.94957	0	0	0	0	0	1.64842	0	0	0
103	Daphne	0	0.654075	0	0	0	0	0	0	1.93161	0
104	Salacia	0	0	0	0	0.676339	0	0	0.699142	0.482903	0.724143
105	Phyllanthus	0	0.654075	0	0	0	0	0	0	0.965806	0.905179
106	Callistemon	0	0.654075	0.485899	0	0	0.691832	0	0	0.482903	0
107	Mallotus	0	0.654075	0.485899	0	0	0	0	0	0.965806	0
108	Exacum	0	0	0	1.40763	0	0	0	0	0.482903	0
109	Diospyros	0	0.654075	0	0	0	0	0	0	0.965806	0
110	Vincetoxicum	0	0	0	0	0	0	0	1.04871	0.482903	0
111	Cyclea	0	0	0	0.80436	0	0.691832	0	0	0	0
112	Acer	0	0	0	0	0	0	0.749282	0	0	0.724143
113	Codiaeum	0	0	0.485899	0	0	0.691832	0	0	0	0
114	Pittosporum	0	0	0.485899	0	0.676339	0	0	0	0	0
115	Achyranthes	0	0.654075	0	0	0	0	0	0	0.482903	0
116	Setaria	0	0.654075	0	0	0	0	0	0	0.482903	0
117	Hylocomium	0	0	0	0	0	1.03775	0	0	0	0
118	Capsicum	0	0	0	1.00545	0	0	0	0	0	0
119	Platanus	0	0	0.971799	0	0	0	0	0	0	0
120	unclassified Apocynaceae	0	0	0	0	0	0	0	0	0.965806	0
121	Glycosmis	0	0	0	0	0	0	0	0	0.965806	0
122	Urobotrya	0	0	0.728849	0	0	0	0	0	0	0
123	Humulus	0	0	0.728849	0	0	0	0	0	0	0
124	Aidia	0.712178	0	0	0	0	0	0	0	0	0
125	Pinus	0.712178	0	0	0	0	0	0	0	0	0
126	Acalypha	0	0	0	0	0.676339	0	0	0	0	0
127	Salvia	0	0	0	0	0	0	0.599426	0	0	0
128	Primula	0	0	0	0	0	0	0	0	0	0.543107
129	Caprifoliaceae	0	0	0	0	0	0	0	0	0	0.543107
	Other (21-129)	657.815	177.254	104.954	310.684	144.511	295.758	319.044	203.8	345.275	551.978
