# Supplementary material for: Molecular Genetic Characterization of the Diet of Limestone and Rainforest Langurs
Source: Ecol Evol. 2026 Jun 30;16(7):e73892. doi: 10.1002/ece3.73892 (PMC13316972; doi:10.1002/ece3.73892)
Supplement: Supplementary file 18 — Table S17: Diet diversity of T. germaini at the plant genus level by month. [file ECE3-16-e73892-s021.xlsx]

## Sheet: Sheet1
Table S17. Diet diversity of T. germaini at the plant genus level by month
		Dry							Wet								Dry							Wet
No	month	2019-03-01	2019-04-01	2019-05-01	2019-11-01	2019-12-01	2020-01-01	2020-02-01	2019-06-01	2019-07-01	2019-08-01	2019-09-01	2019-10-01		No	Genus	2019-03-01	2019-04-01	2019-05-01	2019-11-01	2019-12-01	2020-01-01	2020-02-01	2019-06-01	2019-07-01	2019-08-01	2019-09-01	2019-10-01	Average	Abundance
1	Ficus	3822.1	2703.94	2900.01	2827.11	2821.32	3249.71	3009.22	2910.78	2921.27	2906.66	2961.33	2908.88		1	Ficus	0.605145	0.470905	0.509041	0.494509	0.482772	0.567833	0.518384	0.507017	0.508225	0.506298	0.515821	0.508635	0.516215	0.51688
2	Terminalia	479.958	543.815	571.036	565.933	532.759	488.628	579.274	612.468	646.324	616.587	600.683	608.592		2	Terminalia	0.0759908	0.0947083	0.100235	0.0989912	0.0911633	0.0853796	0.0997888	0.106683	0.112443	0.107401	0.10463	0.106416	0.0986525	0.098452
3	Leptopus	26.3468	307.717	344.473	319.495	351.917	292.971	339.373	370.027	358.579	356.392	367.296	362.007		3	Leptopus	0.00417144	0.0535906	0.0604657	0.0558851	0.0602185	0.0511918	0.0584621	0.0644535	0.0623833	0.0620784	0.0639778	0.0632991	0.0550148	0.0545982
4	Avicennia	2.23042	180.293	190.833	186.798	543.155	162.189	182.643	190.756	196.791	201.606	199.618	202.475		4	Avicennia	0.000353137	0.0313989	0.033497	0.0326742	0.0929424	0.0283399	0.031463	0.033227	0.0342365	0.0351169	0.0347705	0.035404	0.0352853	0.0350804
5	Morus	86.2892	189.104	225.101	190.845	187.3	188.449	187.658	211.48	193.208	215.422	202.778	210.248		5	Morus	0.013662	0.0329335	0.0395122	0.033382	0.03205	0.0329283	0.032327	0.0368368	0.0336131	0.0375234	0.0353211	0.0367631	0.033071	0.0329017
6	Phanera	128.946	152.729	123.432	129.715	121.611	116.751	126.638	142.818	139.463	136.365	136.572	141.072		6	Phanera	0.0204158	0.0265986	0.0216662	0.0226894	0.0208096	0.0204002	0.0218153	0.0248768	0.0242628	0.0237529	0.0237888	0.0246673	0.0229786	0.0229534
7	Tetrastigma	404.263	90.8241	98.7457	100.535	91.6811	84.9563	125.384	106.114	110.798	101.826	95.6501	105.901		7	Tetrastigma	0.0640062	0.0158175	0.0173329	0.0175852	0.0156881	0.0148447	0.0215993	0.0184836	0.019276	0.0177367	0.0166609	0.0185174	0.0214624	0.0218111
8	Ixora	0	123.81	135.775	124.816	119.721	114.82	123.712	143.067	137.809	136.365	144.889	138.157		8	Ixora	0	0.0215622	0.0238328	0.0218325	0.0204861	0.0200629	0.0213113	0.0249203	0.0239751	0.0237529	0.0252376	0.0241576	0.0209276	0.0207507
9	Brachychiton	362.443	306.136	53.9203	56.4442	91.9962	41.191	58.5125	56.1783	53.7455	55.0067	51.2352	53.4364		9	Brachychiton	0.0573848	0.0533152	0.00946469	0.00987304	0.015742	0.00719744	0.0100797	0.00978545	0.0093503	0.00958138	0.00892443	0.00934366	0.0175035	0.0178358
10	Lepisanthes	313.931	74.3312	82.9919	85.1987	81.9144	77.6192	86.515	95.8775	80.4804	78.0328	81.5105	88.9959		10	Lepisanthes	0.0497041	0.0129452	0.0145676	0.0149027	0.0140168	0.0135627	0.0149035	0.0167005	0.0140015	0.0135922	0.014198	0.0155614	0.017388	0.017651
11	Codiaeum	1.11521	88.1129	101.994	96.4876	137.364	88.1744	92.7842	102.869	103.357	116.154	98.478	104.93		11	Codiaeum	0.000176569	0.0153453	0.0179031	0.0168773	0.0235052	0.015407	0.0159835	0.0179182	0.0179813	0.0202323	0.0171535	0.0183476	0.0164026	0.0162765
12	Combretum	29.1348	83.8202	91.1124	90.0977	81.1267	75.9458	85.6791	97.126	89.0246	93.6393	89.9943	92.1049		12	Combretum	0.00461286	0.0145977	0.015993	0.0157596	0.0138821	0.0132703	0.0147595	0.016918	0.0154879	0.0163106	0.0156757	0.0161051	0.0144477	0.0143637
13	Albizia	13.6613	169.674	32.6446	267.737	54.347	150.218	105.323	33.9566	31.6961	36.5859	36.9293	35.5595		13	Albizia	0.00216297	0.0295496	0.00573013	0.0468317	0.00929963	0.0262482	0.0181434	0.00591476	0.00551428	0.00637273	0.00643255	0.00621778	0.0140348	0.0139254
14	Causonis	14.2189	67.3273	72.76	69.224	70.8875	63.7173	91.5303	77.4011	80.2048	69.8457	75.522	68.2043		14	Causonis	0.00225125	0.0117254	0.0127716	0.0121084	0.01213	0.0111335	0.0157675	0.0134822	0.0139535	0.0121661	0.0131548	0.0119259	0.0118809	0.0118044
15	Pinguicula	9.47927	64.3902	97.9336	73.4839	59.0729	68.2225	68.1253	62.9196	68.0776	69.0782	63.5449	69.5645		15	Pinguicula	0.00150083	0.0112139	0.0171904	0.0128536	0.0101083	0.0119208	0.0117356	0.0109597	0.0118437	0.0120324	0.0110686	0.0121638	0.011216	0.0111292
16	Secamone	4.32143	57.1604	100.37	57.7221	55.1347	57.9248	58.9305	63.6687	58.431	62.6821	67.87	59.4602		16	Secamone	0.000684204	0.00995479	0.017618	0.0100966	0.00943441	0.0101214	0.0101517	0.0110902	0.0101655	0.0109183	0.011822	0.0103969	0.0102045	0.0101194
17	Fremontodendron	0.975807	139.173	46.9367	48.7763	44.8954	44.7952	42.2126	49.9362	50.9893	56.5418	51.9006	52.6592		17	Fremontodendron	0.000154498	0.0242378	0.00823884	0.00853179	0.0076823	0.00782722	0.00727177	0.00869818	0.00887079	0.00984877	0.00904034	0.00920776	0.00913417	0.00905694
18	Broussonetia	23.28	39.9897	47.5863	37.4874	46.4707	32.1804	39.7049	46.191	48.5088	40.9352	45.7457	43.3321		18	Broussonetia	0.00368587	0.00696442	0.00835288	0.00655719	0.00795186	0.005623	0.00683978	0.00804581	0.00843924	0.00713033	0.00796825	0.00757686	0.00709462	0.00706692
19	unclassified Apocynaceae	100.508	32.534	31.0204	39.8304	30.0878	29.7347	35.1075	37.2025	35.8303	34.2833	36.2639	33.6164		19	unclassified Apocynaceae	0.0159133	0.00566597	0.00544505	0.00696701	0.00514849	0.00519565	0.00604781	0.00648014	0.00623353	0.00597165	0.00631665	0.00587801	0.00677194	0.00684555
20	Pluchea	123.509	16.4929	18.5148	18.3177	17.1705	21.4965	51.8254	15.7299	17.0883	23.0261	19.9618	22.3461		20	Pluchea	0.019555	0.00287233	0.00324992	0.00320408	0.00293814	0.00375616	0.00892772	0.00273993	0.00297291	0.00401081	0.00347705	0.00390735	0.00513428	0.0052559
	Other (21-125)	369.134	310.655	329.694	330.784	304.186	272.89	315.132	314.848	326.607	333.622	313.067	317.704			Other (21-125)	0.0584443	0.0541021	0.0578715	0.0578597	0.052051	0.047683	0.0542863	0.054842	0.056821	0.0581122	0.0545318	0.0555523	0.0551798
	TOTAL	6315.84	5742.03	5696.88	5716.84	5844.12	5722.58	5805.28	5741.42	5748.29	5740.65	5740.84	5719.25			CHECKED	0.999975	1	0.999979	0.999971	1.00002	0.999927	1.00005	1.00007	1.00005	0.99994	0.999971	1.00004	1
21	Solanum	0	24.1746	29.3963	30.6715	27.5673	25.3582	31.764	33.9566	28.113	33.5157	34.1013	32.2562
22	Diospyros	5.01844	23.7227	29.0715	24.9206	23.3141	21.6253	22.9871	26.9656	25.0812	29.678	26.1166	26.4267
23	Alnus	68.1671	15.1373	15.7538	16.6138	12.4447	13.6445	17.9717	15.9796	20.3957	12.7923	14.4723	16.5167
24	Maclura	11.7097	17.3967	23.3871	20.4477	19.5334	18.7934	15.0461	17.4777	21.4982	22.5144	20.6272	22.7348
25	Malva	58.9666	46.5417	5.84679	8.30688	13.7049	6.17864	8.35893	6.74139	7.7173	11.513	6.82027	8.54983
26	Triadica	10.7339	14.6855	20.7886	15.9748	15.9103	12.6147	17.1358	16.7286	16.5371	15.8624	15.304	15.9338
27	Ipomoea	0	14.0077	15.2666	14.9098	19.5334	13.2583	16.7179	16.2293	19.2933	18.4209	15.1377	18.4599
28	Elaeocarpus	0.697005	14.0077	16.5659	15.9748	11.342	13.5158	15.0461	12.7337	16.2615	17.1416	19.7954	19.8201
29	Sarcolobus	49.9056	9.03722	11.2063	9.58486	8.66402	7.46586	18.8076	10.4866	8.54416	8.44289	11.1453	12.0475
30	Glycosmis	0.975807	12.6521	14.1297	14.0578	13.7049	10.8126	12.5384	12.2344	16.8127	12.5364	13.3078	14.7679
31	Sideroxylon	7.38825	10.8447	12.9929	11.7148	10.7119	10.6839	12.9563	11.4853	12.6784	13.8156	10.8126	11.0759
32	Phyllanthus	3.90323	11.0706	13.4801	10.8628	11.4995	10.6839	12.1205	13.7325	11.576	13.0481	12.3098	11.2702
33	Macrothamnium	35.4079	6.55199	9.58223	7.66789	8.66402	8.8818	5.85125	7.24075	6.61483	6.14028	7.31931	7.96688
34	Claoxylon	2.78802	7.45571	7.95812	6.3899	6.93122	7.59458	10.0307	9.48788	11.8516	10.7455	8.3174	7.38394
35	Murraya	34.1532	4.74454	6.65884	4.68593	5.82852	3.47549	3.76152	3.9949	4.40989	4.86106	7.31931	4.27491
36	Pteris	0	6.55199	6.17161	6.8159	4.88336	4.37654	5.43331	6.74139	7.7173	6.90782	4.99044	5.82943
37	Fraxinus	0	4.29268	5.03473	5.32492	3.30808	4.50526	6.2692	6.49171	5.23674	5.88444	5.82218	4.85786
38	Acer	2.64862	3.84082	4.38509	2.98196	5.04089	4.1191	3.76152	4.74394	4.40989	3.58183	4.82409	3.10903
39	Laportea	2.64862	3.38896	4.38509	4.04694	3.62314	3.60421	4.17947	4.24458	3.0318	4.86106	4.32505	4.66354
40	Premna	0	4.74454	4.87232	2.76896	3.62314	3.34677	4.59741	4.99362	4.13427	6.14028	4.32505	2.13746
41	Melissa	0	2.71117	4.87232	4.68593	3.15055	3.99037	3.76152	4.49426	4.40989	4.34937	3.32696	5.24648
42	Tamarindus	0.975807	2.48524	2.27375	5.32492	3.62314	6.17864	2.92563	4.24458	4.40989	3.83768	3.826	3.30334
43	Mammillaria	0	6.77792	5.19714	4.25994	2.99303	2.70316	4.17947	3.74522	3.0318	4.34937	2.66157	2.52609
44	Trichosanthes	0	2.25931	4.38509	2.34297	7.87638	3.47549	3.34357	4.74394	3.85865	2.8143	2.32887	3.88628
45	Dalbergia	0.975807	2.48524	3.41062	3.62095	3.30808	3.86165	4.17947	4.24458	3.0318	4.09352	3.826	2.91471
46	Lolium	0	2.48524	2.43616	2.76896	2.36292	2.31699	2.50768	3.24585	2.48056	3.83768	1.99618	2.91471
47	Juglans	28.4378	0	0	0	0	0	0	0	0	0	0	0
48	Euphorbia	0	1.80744	1.13687	1.70397	2.04786	1.54466	2.92563	1.49809	4.13427	2.55845	2.82792	2.7204
49	Achyranthes	0	0	1.4617	18.5307	0.630111	2.05955	0.417947	0.749043	0.826854	0	0	0
50	Cucurbita	0	2.25931	2.11134	1.49098	2.67797	2.18827	2.08973	1.24841	1.92933	1.53507	3.32696	2.7204
51	Fagus	6.83065	1.12965	1.13687	1.49098	1.89033	0.901052	1.67179	1.24841	2.20494	1.53507	1.66348	1.55451
52	Sarcosperma	0.975807	1.58151	3.0858	2.55596	1.57528	1.8021	1.25384	2.49681	2.48056	1.53507	1.33078	2.33177
53	Mangifera	3.06682	0.903722	1.29929	2.12997	2.04786	2.18827	0.835894	2.49681	1.92933	0.51169	2.82792	2.13746
54	Boswellia	6.97005	1.12965	1.78652	1.06498	1.41775	1.54466	1.25384	1.49809	0.826854	1.27923	1.82983	1.55451
55	Andrachne	2.92742	1.58151	1.62411	1.91697	1.57528	1.54466	2.50768	1.24841	0.826854	2.30261	2.32887	1.74883
56	Cycas	0	1.80744	1.13687	1.49098	2.04786	1.02977	1.67179	1.99745	2.20494	2.55845	2.16252	2.52609
57	Tashiroea	0	0.903722	2.11134	1.49098	1.10269	1.41594	1.25384	1.49809	1.92933	1.53507	2.32887	1.94314
58	Phragmanthera	4.73963	0.903722	0.649643	0.63899	0.945166	1.1585	1.25384	0.749043	1.37809	1.53507	0.83174	1.55451
59	Celtis	0.836406	0.903722	1.94893	2.76896	1.41775	2.05955	0.835894	1.74777	0.826854	0.51169	0.665392	1.55451
60	Ziziphus	0	0	1.62411	0.851987	1.26022	1.67338	0.417947	1.74777	3.0318	2.04676	1.82983	1.3602
61	Daucus	0	1.58151	1.13687	0.851987	0.945166	1.28722	1.67179	1.49809	1.10247	1.79092	2.16252	1.55451
62	Pinus	0.975807	0	1.94893	4.04694	1.26022	1.02977	1.25384	0.749043	1.37809	1.02338	0.998088	0.777257
63	Malus	0	1.12965	1.78652	1.06498	0.945166	1.02977	1.67179	1.99745	1.65371	1.79092	0.83174	1.3602
64	Aphananthe	0.836406	0.677792	3.0858	0.851987	0.945166	1.1585	1.25384	0.749043	2.48056	1.02338	0.998088	0.777257
65	Galium	0	1.80744	1.78652	0	1.26022	1.28722	0.835894	1.74777	1.65371	1.79092	1.49713	0.971571
66	Manilkara	0	1.35558	0.974464	1.70397	5.04089	1.02977	0	0.749043	0	1.53507	0.998088	0.777257
67	Quercus	0	0.677792	1.4617	0.851987	2.52044	1.41594	0.835894	1.24841	1.10247	1.27923	1.66348	0.971571
68	Capsicum	5.01844	0	0.812053	0	0	0	1.25384	0.998724	0.826854	1.53507	1.66348	0.582943
69	Hoya	0	0.677792	3.24821	0.63899	0.787638	1.02977	0.417947	0.499362	1.37809	0	0.83174	1.16589
70	Gynochthodes	0	0.677792	0.649643	0.851987	0.787638	0.901052	2.08973	0.499362	1.10247	0.767536	0.83174	0.582943
71	Cynanchum	0	0	0.812053	1.06498	0.787638	0.77233	0.835894	0.499362	0.826854	1.27923	1.82983	0.582943
72	Actephila	0	0.677792	0.649643	1.06498	0.945166	0.77233	0.835894	1.74777	0.826854	1.53507	0	0
73	Psydrax	0	1.12965	0	0	0.630111	1.1585	0.417947	0.499362	1.37809	0.767536	0.998088	1.94314
74	Cucumis	0	1.35558	0	1.27798	0.945166	0.77233	0	0.499362	0.826854	0.767536	1.16444	0.971571
75	Calceolaria	0	1.35558	0.649643	0.63899	0	0.643609	0.835894	0.998724	1.37809	0.51169	0	0.582943
76	Millettia	0	0	0.812053	1.06498	0.945166	0.901052	0.417947	0.499362	1.37809	0.767536	0	0.582943
77	Persicaria	0	0.903722	0.649643	0.63899	0.787638	1.02977	1.25384	0	0.551236	0.767536	0.665392	0
78	Rosa	0	0.903722	0.974464	0.851987	0	0.77233	0.417947	0	1.37809	0	0	1.3602
79	Triticum	0	1.12965	0	0.63899	0	1.1585	0.835894	0	0	0.767536	0.83174	0.971571
80	Poranthera	1.95161	0	0.974464	0	0	0.901052	0.417947	0.749043	0	1.27923	0	0
81	Justicia	0	0	0	5.75091	0	0	0.417947	0	0	0	0	0
82	Mallotus	0	0	0	0	0.787638	0	1.25384	0.499362	1.37809	0.51169	0.998088	0.582943
83	Prunus	0.836406	0	1.29929	0.63899	0.630111	0	0.417947	1.49809	0	0	0	0.582943
84	Brassica	0	2.25931	0	0.851987	0	0	0.417947	0.499362	0	1.02338	0	0.777257
85	Acacia	0	1.12965	0.812053	0	1.26022	0	0.835894	0	0.551236	0.51169	0	0.582943
86	Stipeae	0	0.677792	0.974464	1.27798	0.630111	0	0.417947	0	0.826854	0	0	0.777257
87	Betula	0	0	0.649643	1.06498	0.787638	0	0.417947	0.998724	0	0.51169	0.998088	0
88	Nicotiana	0	0	0.812053	0.851987	0.630111	0	0	0.998724	0.551236	0.767536	0.665392	0
89	Eutrochium	3.06682	0	0	0	0.630111	0	0.417947	0	0	0	0	0.971571
90	Paederia	0	0	0	0.63899	0	0	0.835894	0.749043	1.10247	0.767536	0	0.582943
91	Thunbergia	0	0	0	0	0.945166	0	0.835894	0.749043	0	0.51169	0.83174	0
92	Dioon	0	0	0	0	1.10269	0	0	0	0.826854	1.02338	0	0.582943
93	Urtica	0	0.677792	0	0	1.26022	0.77233	0	0	0	0.51169	0	0
94	Impatiens	0	0	0.649643	0.851987	0	0	0.417947	0.499362	0	0.767536	0	0
95	Cinnamomum	0.836406	0	0.649643	0	0	0	0.417947	0	0	0	0.998088	0
96	Chlorococcum	0	0	0	0	0	0.643609	0	0.499362	0	1.02338	0	0.582943
97	Vitex	0	0	0	0	0	0	0.835894	0.499362	0.551236	0	0.83174	0
98	Zelkova	0	0	0	0	0.630111	0	0.417947	0.998724	0	0	0.665392	0
99	Avena	0	0	0	0.63899	0	0.901052	0.417947	0	0.551236	0	0	0
100	Pistacia	1.39401	0	0	0	0	0	0	0	0.826854	0	0	0
101	Luffa	0	0	0	0	0	2.05955	0	0	0	0	0	0
102	Populus	0	0	0	0.63899	0	0	1.25384	0	0	0	0	0
103	Spiraea	0	0.903722	0	0	0	0	0	0.749043	0	0	0	0
104	Boehmeria	0	0	0	0	0	0.643609	0	0.749043	0	0	0	0
105	Jasminum	0	0	0	0	0	0	0	0.499362	0	0.767536	0	0
106	Glechoma	1.25461	0	0	0	0	0	0	0	0	0	0	0
107	Momordica	0	0	0	0.63899	0	0	0	0.499362	0	0	0	0
108	Phytolacca	1.11521	0	0	0	0	0	0	0	0	0	0	0
109	Erycibe	0	0	0	0.63899	0	0	0.417947	0	0	0	0	0
110	Sapindus	0	0	0	0	0	0	0.417947	0	0.551236	0	0	0
111	Musa	0	0	0	0	0.945166	0	0	0	0	0	0	0
112	Pittosporum	0	0	0	0	0	0	0.417947	0	0	0.51169	0	0
113	Phyllostachys	0	0	0	0.851987	0	0	0	0	0	0	0	0
114	Callistemon	0	0	0	0.851987	0	0	0	0	0	0	0	0
115	Mussaenda	0	0	0	0	0	0	0.835894	0	0	0	0	0
116	Agrostis	0	0	0	0	0	0	0.835894	0	0	0	0	0
117	Flueggea	0	0	0.812053	0	0	0	0	0	0	0	0	0
118	Notoleptopus	0	0	0	0	0	0	0	0	0	0.767536	0	0
119	Zea	0	0	0	0	0	0.643609	0	0	0	0	0	0
120	Camellia	0	0	0	0.63899	0	0	0	0	0	0	0	0
121	Handeliodendron	0	0	0	0	0.630111	0	0	0	0	0	0	0
122	Daphne	0	0	0	0	0	0	0	0	0	0	0	0.582943
123	Tapiphyllum	0	0	0	0	0	0	0	0	0	0.51169	0	0
124	Vincetoxicum	0	0	0	0	0	0	0	0	0	0.51169	0	0
125	Oxystelma	0	0	0	0	0	0	0	0	0	0.51169	0	0
	Other (21-125)	369.134	310.655	329.694	330.784	304.186	272.89	315.132	314.848	326.607	333.622	313.067	317.704
