# Supplementary material for: Molecular Genetic Characterization of the Diet of Limestone and Rainforest Langurs
Source: Ecol Evol. 2026 Jun 30;16(7):e73892. doi: 10.1002/ece3.73892 (PMC13316972; doi:10.1002/ece3.73892)
Supplement: Supplementary file 19 — Table S18: Diet diversity of T. delacouri at the plant genus level by month. [file ECE3-16-e73892-s010.xlsx]

## Sheet: Sheet1
Table S18. Diet diversity of T. delacouri at the plant genus level by month
		Dry					Wet									Dry					Wet
No	month	2019-02-01	2019-03-01	2019-10-01	2019-11-01	2019-12-01	2019-04-01	2019-05-01	2019-06-01	2019-07-01	2019-08-01	2019-09-01		No	Genus	2019-02-01	2019-03-01	2019-10-01	2019-11-01	2019-12-01	2019-04-01	2019-05-01	2019-06-01	2019-07-01	2019-08-01	2019-09-01	Abundance
1	Sideroxylon	595.192	1540.22	1558.96	1532.97	1541.49	1518.8	1528.2	1523	1527.82	1540.94	1526.24		1	Sideroxylon	0.116842	0.298261	0.301539	0.296283	0.298218	0.295256	0.296162	0.296362	0.297357	0.299328	0.296184	0.281258
2	Ficus	2161.79	986.937	983.923	978.584	971.404	984.574	977.93	973.931	989.081	973.861	976.087		2	Ficus	0.424379	0.191119	0.190314	0.189135	0.187929	0.191402	0.189521	0.189518	0.192503	0.189173	0.189421	0.21108
3	Prunus	221.658	431.334	432.867	453.098	422.249	433.638	429.318	427.331	418.472	437.842	448.567		3	Prunus	0.0435135	0.0835272	0.0837267	0.0875721	0.0816886	0.0842998	0.0832012	0.0831544	0.0814465	0.0850509	0.0870497	0.0804274
4	Sarcosperma	119.931	372.316	368.757	370.879	393.678	382.738	391.806	389.77	383.947	375.027	387.049		4	Sarcosperma	0.0235435	0.0720984	0.0713263	0.0716813	0.0761613	0.0744048	0.0759315	0.0758455	0.074727	0.0728491	0.0751113	0.069475
5	Brachychiton	4.81864	386.857	385.886	369.092	377.731	378.788	380.774	391.171	399.882	380.262	390.401		5	Brachychiton	0.000945945	0.0749142	0.0746394	0.0713358	0.0730763	0.0736368	0.0737933	0.076118	0.0778283	0.0738659	0.0757619	0.0678822
6	Celtis	107.795	227.397	220.226	234.145	222.586	224.416	222.037	232.116	232.442	225.319	229.648		6	Celtis	0.0211611	0.0440351	0.042597	0.0452542	0.0430617	0.0436268	0.0430305	0.0451675	0.0452399	0.0437682	0.0445658	0.0419778
7	Ipomoea	77.8122	130.622	130.423	147.16	139.864	136.443	126.879	135.909	133.42	129.701	131.754		7	Ipomoea	0.0152753	0.0252948	0.0252269	0.0284422	0.0270582	0.0265246	0.0245889	0.0264466	0.0259674	0.0251944	0.0255684	0.0250651
8	Malva	1.42775	123.169	127.731	118.562	132.555	125.351	126.327	130.967	127.603	128.189	127.899		8	Malva	0.00028028	0.0238514	0.0247062	0.022915	0.0256442	0.0243684	0.024482	0.0254849	0.0248352	0.0249007	0.0248202	0.0224137
9	Gynochthodes	285.549	56.8188	55.7907	58.3874	57.8059	61.384	60.9569	59.3881	61.8413	56.1843	56.3224		9	Gynochthodes	0.056056	0.0110029	0.0107912	0.0112848	0.0111832	0.0119331	0.0118133	0.0115563	0.0120361	0.0109138	0.01093	0.0153645
10	Thunbergia	3.3909	83.7008	78.7921	77.4527	76.0778	84.6309	82.1952	88.0525	87.2607	84.2183	84.8188		10	Thunbergia	0.000665665	0.0162085	0.0152403	0.0149696	0.0147181	0.0164523	0.0159293	0.0171342	0.0169834	0.0163594	0.0164601	0.0146613
11	Boehmeria	228.261	63.2949	52.8543	62.8558	59.467	60.3204	57.9228	55.5167	55.0122	61.6515	54.9813		11	Boehmeria	0.0448098	0.012257	0.0102233	0.0121484	0.0115045	0.0117264	0.0112254	0.010803	0.0107069	0.0119758	0.0106698	0.0143356
12	Premna	36.586	76.8581	81.4838	73.58	78.4034	78.8571	76.403	74.2145	71.4526	75.7267	71.744		12	Premna	0.00718218	0.0148835	0.0157609	0.0142211	0.015168	0.0153299	0.0148068	0.0144414	0.0139067	0.0147099	0.0139228	0.0140385
13	Paederia	119.038	54.8638	54.5672	53.0253	58.1381	55.3063	59.9915	54.6107	54.8857	56.7659	53.3051		13	Paederia	0.0233683	0.0106243	0.0105546	0.0102484	0.0112475	0.0107516	0.0116263	0.0106267	0.0106823	0.0110268	0.0103445	0.011906
14	Cinnamomum	308.75	31.6475	33.034	29.4916	32.8895	31.9075	29.7889	30.1471	32.5015	29.4299	32.1842		14	Cinnamomum	0.0606106	0.00612848	0.00638955	0.00569996	0.00636284	0.00620286	0.00577304	0.00586633	0.0063257	0.00571676	0.00624572	0.0109753
15	Vitex	105.296	48.0211	49.918	53.6211	52.8226	49.9884	50.4756	48.8448	48.689	48.7396	46.9353		15	Vitex	0.0206707	0.0092992	0.00965532	0.0103636	0.0102191	0.00971781	0.00978209	0.00950474	0.00947625	0.00946767	0.00910834	0.0106501
16	Momordica	5.88945	57.1854	62.8869	60.7705	61.128	56.3699	62.1981	52.5514	54.2534	58.8597	56.9929		16	Momordica	0.00115616	0.0110739	0.0121638	0.0117454	0.0118259	0.0109584	0.0120539	0.010226	0.0105592	0.0114335	0.0110601	0.0103983
17	Elaeocarpus	0	46.9213	45.5135	47.3653	44.1849	43.9108	47.4415	40.5256	39.8364	46.9947	45.0914		17	Elaeocarpus	0	0.00908624	0.00880338	0.00915448	0.00854806	0.00853631	0.0091941	0.00788588	0.00775329	0.00912874	0.00875052	0.00790414
18	Celosia	1.42775	28.1039	31.8105	37.8326	30.2318	27.0454	28.8235	27.8407	26.937	28.7319	29.1669		18	Celosia	0.00028028	0.00544228	0.0061529	0.00731207	0.00584868	0.00525766	0.00558595	0.00541754	0.0052427	0.00558118	0.00566019	0.00525934
19	Trichosanthes	10.8866	25.9045	26.1825	26.2147	25.5808	25.6779	26.3411	25.5344	22.6372	26.2891	28.6641		19	Trichosanthes	0.00213714	0.00501636	0.00506431	0.00506663	0.00494888	0.00499182	0.00510486	0.00496875	0.00440584	0.00510667	0.0055626	0.0047644
20	Litsea	8.20954	21.0169	24.4696	24.4274	24.5841	25.0702	22.8933	22.8986	20.3608	23.1484	20.9533		20	Litsea	0.00161161	0.00406988	0.004733	0.00472118	0.00475607	0.00487367	0.00443669	0.00445585	0.00396279	0.00449658	0.00406623	0.00420165
	Other (21-122)	689.959	370.728	363.618	364.325	366.104	358.732	371.258	354.846	349.296	359.905	353.859			Other (21-122)	0.135445	0.0717908	0.0703324	0.0704146	0.0708268	0.0697379	0.0719492	0.0690496	0.0679828	0.0699117	0.0686704
	TOTAL	5093.66	5163.91	5169.69	5173.84	5168.97	5143.95	5159.96	5139.17	5137.63	5147.78	5152.66			CHECKED	0.999934	0.999983	0.99994	0.999969	0.999995	0.999989	0.999992	1.00003	0.999929	0.999958	0.999934
21	Broussonetia	15.7052	20.8947	18.3522	21.7463	19.6008	20.9678	17.101	19.0272	19.855	20.0077	20.9533
22	Cyclea	19.453	18.573	22.512	14.8947	17.9398	19.6003	18.8939	18.7801	19.0962	20.3566	17.4331
23	Pittosporum	98.5145	9.89747	10.2772	8.63895	8.63766	8.96449	8.82633	9.14296	12.1406	10.2365	12.0691
24	Pueraria	24.0932	15.3961	17.8628	14.5968	14.6176	17.3212	15.1703	14.4146	15.5552	17.9138	17.4331
25	Sabia	62.107	12.9522	11.5007	10.1284	11.6276	9.42031	14.2049	11.9435	12.0142	11.6324	13.2425
26	Berchemia	31.9458	14.6629	13.703	13.1074	11.2954	10.4839	14.2049	13.838	13.4053	12.4466	14.2482
27	Millettia	1.60621	15.5183	12.7242	18.4695	16.6109	14.5863	17.2389	15.8149	16.314	13.7262	16.7626
28	Nicotiana	21.4162	15.7626	13.703	13.1074	13.6209	14.1305	12.2741	12.0259	12.3936	13.0282	11.7338
29	Rauvolfia	11.065	13.1966	8.80906	14.5968	10.9632	14.1305	14.8944	13.5085	12.1406	14.3078	12.9072
30	Jasminum	23.3793	10.9972	10.2772	11.0221	12.2921	10.18	10.4813	11.2022	8.47314	9.88751	10.7281
31	Acer	0	12.7079	12.4795	11.32	12.9565	12.1552	14.7565	13.0143	11.7612	11.516	12.9072
32	Alnus	62.107	6.8427	8.07497	5.9579	7.30879	5.92568	7.1714	5.76583	5.43799	5.58353	5.19641
33	Dalbergia	51.5773	6.47612	7.34088	8.04316	6.64435	5.6218	5.79228	6.01294	5.81738	6.86309	6.70504
34	Morus	1.78468	10.0197	10.0325	12.8095	10.631	12.6111	11.3087	13.838	11.8877	10.5854	11.2309
35	Quercus	5.88945	12.4635	9.29845	9.53263	10.2987	12.9149	12.1362	11.0374	13.0259	11.3997	8.71656
36	Clematis	8.38801	9.89747	12.2348	9.83053	9.63431	11.3955	10.895	10.3785	9.48486	10.8181	8.71656
37	Aruncus	39.0846	7.45365	8.56436	5.9579	7.64101	6.22956	7.1714	6.83663	5.94385	6.86309	7.7108
38	Acalypha	0	10.3862	8.56436	9.83053	12.6243	8.96449	10.895	11.0374	10.7495	10.9344	9.05181
39	Glycosmis	50.8635	5.25421	6.1174	4.76632	5.31548	6.07762	5.37855	4.03608	4.55273	4.88559	3.1849
40	Tetrastigma	8.92342	7.94242	5.62801	8.04316	10.2987	6.83732	8.27469	7.00137	8.34668	9.42221	7.20792
41	Salix	0.892342	8.30899	6.85149	5.66	7.64101	7.44508	9.79171	9.22533	8.72607	7.67736	8.04605
42	Aphananthe	0	8.43118	6.60679	7.14948	7.30879	7.29314	8.27469	6.01294	7.96728	6.86309	7.37555
43	Secamone	33.909	4.27669	4.40453	3.87263	3.32218	2.43105	3.99943	4.11845	4.55273	4.18765	2.84964
44	Bidens	0	6.35393	6.85149	6.55369	5.31548	5.92568	6.89557	5.27162	5.81738	5.69986	7.0403
45	Albizia	0	6.59831	6.3621	5.66	6.31213	5.92568	6.89557	4.7774	5.43799	5.46721	5.19641
46	Hyacintheae	9.28035	4.39888	4.40453	3.87263	5.97992	3.49463	4.55108	4.03608	4.42627	3.83868	3.1849
47	Trichilia	0	6.10955	4.15983	4.46842	3.98661	4.55821	5.10272	6.50715	6.07031	4.18765	4.19065
48	Poranthera	0	4.52107	4.89392	5.06421	3.98661	6.53344	4.55108	4.5303	4.2998	4.65294	5.36403
49	Diospyros	0	4.88764	4.64922	3.57474	5.97992	5.46986	4.8269	3.4595	4.2998	4.07133	4.35828
50	Mitchella	0	5.13202	4.15983	4.76632	2.65774	3.34269	3.5857	3.62424	4.17334	4.88559	4.86116
51	Zanthoxylum	21.5947	1.71067	2.20226	1.48947	1.66109	1.36746	1.51703	2.22396	1.51758	1.62853	2.34677
52	Iodes	5.17558	3.05478	3.91514	4.17053	4.98326	2.88687	3.44779	2.3887	2.65576	3.14074	2.68202
53	Anamirta	6.24639	3.17697	3.18105	2.97895	3.98661	1.97523	3.30988	3.13002	2.5293	3.37338	4.19065
54	Phanera	0.892342	3.42135	3.91514	4.17053	4.65105	2.73493	3.44779	2.80055	3.54102	3.25706	2.34677
55	Diploclisia	1.42775	3.29916	4.64922	2.68105	3.65439	3.95045	3.17196	3.70661	3.03516	2.79177	2.68202
56	Aidia	3.03396	3.29916	3.42574	2.08526	2.98996	3.34269	3.5857	3.37713	4.04687	3.02441	2.34677
57	Acacia	0	3.54354	2.93635	3.57474	4.31883	3.19075	4.27526	2.88292	2.5293	3.83868	2.68202
58	Cucumis	0.535405	3.54354	2.20226	2.08526	2.98996	3.79851	3.86152	4.03608	2.78223	3.14074	3.68777
59	Maclura	0	2.93258	2.93635	2.38316	4.31883	2.88687	2.89614	3.21239	3.79395	2.79177	3.8554
60	Terminalia	5.35405	1.71067	2.20226	3.27684	3.98661	2.88687	2.06867	2.55344	2.1499	2.55912	1.34101
61	Claoxylon	0	2.56601	2.44696	3.27684	2.98996	3.03881	2.62032	3.13002	3.16162	3.37338	2.51439
62	Cardiospermum	2.14162	2.44382	3.18105	4.46842	1.66109	3.03881	2.20658	2.80055	2.02344	2.4428	2.68202
63	Salacia	0.892342	1.83287	1.95757	2.97895	1.99331	3.19075	2.62032	3.29476	3.16162	2.32647	3.1849
64	Jacobaea	0	2.56601	2.93635	2.97895	3.32218	1.82329	2.89614	2.14159	2.5293	2.4428	2.34677
65	Mussaenda	9.63729	1.46629	0.978784	1.19158	0.664435	1.82329	1.51703	2.05923	1.51758	1.51221	1.67626
66	Primula	19.9885	0	0.734088	0	0	0.607762	0	0.658952	0	0	0
67	Triadica	0	2.6882	1.46818	1.48947	2.65774	1.97523	2.34449	2.63581	1.77051	2.32647	1.50863
68	Spiraea	0	1.83287	2.69166	1.78737	1.99331	2.12717	2.34449	1.23554	1.89697	2.4428	1.84389
69	Tiliacora	3.9263	0.855337	0.734088	1.78737	0.996653	1.5194	2.34449	2.05923	1.39111	1.74485	2.17914
70	Capparis	2.32009	1.58848	2.44696	1.48947	0.996653	1.82329	1.2412	1.97686	2.02344	1.51221	1.67626
71	Veronica	0	2.44382	1.71287	1.48947	2.98996	1.82329	2.06867	1.64738	1.26465	1.51221	1.84389
72	Mallotus	0	1.95506	2.20226	1.48947	1.99331	1.5194	1.2412	2.14159	1.89697	1.86118	2.34677
73	Callistemon	0	1.83287	1.22348	3.27684	1.99331	1.67135	1.51703	1.3179	1.89697	1.51221	1.34101
74	Embelia	0	2.32163	1.46818	0.893685	1.99331	1.5194	1.79285	1.40027	1.39111	1.62853	1.50863
75	Lactuca	0	1.3441	2.20226	1.78737	1.99331	1.82329	1.93076	0.82369	0	1.74485	1.84389
76	Clerodendrum	0	1.95506	1.95757	0.893685	1.66109	1.67135	1.65494	1.40027	1.51758	0.814265	0.670504
77	Vincetoxicum	0	0.977528	1.22348	1.19158	1.32887	1.5194	1.2412	1.3179	1.01172	1.51221	2.17914
78	Oryza	0	1.58848	1.95757	1.78737	1.66109	1.36746	1.65494	0.658952	0	1.39588	0.670504
79	Fremontodendron	0	0.977528	1.22348	2.38316	1.32887	0.911643	0.827469	1.15317	0	0.930589	0.83813
80	Leptopus	0	1.46629	1.22348	1.48947	0	0.911643	1.10329	1.48264	0.885254	0	0.670504
81	Pteris	0.713873	0	0.489392	0.59579	0.664435	1.21552	0.827469	0.988428	1.13818	1.74485	0.670504
82	Macaranga	0	0.733146	0.489392	1.48947	1.32887	0.759702	0.96538	0.906059	0	1.04691	0.83813
83	Cucurbita	0	0.855337	1.22348	1.19158	1.32887	0.607762	0.827469	0	0	1.16324	1.17338
84	Picea	0	0.610955	0.734088	0.893685	0.996653	1.06358	0.689557	0.741321	1.01172	0.930589	0.670504
85	Populus	0	0.855337	1.22348	0.893685	0.664435	0.759702	0	0.658952	0	0.814265	0.83813
86	Mucuna	0	0.977528	0.978784	0.893685	0.664435	1.06358	1.10329	0	0	0	0.83813
87	Urobotrya	1.42775	0.733146	0.489392	0	0	0	0	1.56501	1.39111	0	0.670504
88	Brassica	0	0	0.978784	0.59579	0.996653	0.911643	1.10329	0	0	1.39588	0
89	Antidesma	0	0.610955	0.978784	1.19158	0.664435	0	1.37911	0	0	0.814265	0
90	Neisosperma	1.07081	0.610955	0.978784	0	0.664435	0.607762	0	0	0.758789	0.814265	0
91	Hoya	1.96315	0	0.489392	0	0	0.759702	0	0.658952	0	0.697942	0.670504
92	Causonis	0	0.733146	1.22348	0.893685	0.664435	0	0	0.82369	0	0	0.670504
93	Urtica	0	0	0.734088	0.893685	0	0.607762	0.689557	0	0	1.27956	0.670504
94	Pinus	3.74783	0	0	0.893685	0	0	0	0	0	0	0
95	Stauntonia	1.07081	0.610955	0.489392	0.893685	0	0.607762	0	0	0.632324	0	0
96	Desmodieae	0	0	0.734088	1.19158	0.664435	0	0	0	0	0	1.17338
97	Erycibe	0	0.855337	0.489392	0.59579	0	0	0	0.658952	0	0	0.670504
98	Lepisanthes	0	0	0	0.59579	0	0.911643	0.689557	0	0	0.814265	0
99	Pinguicula	1.24928	0	0	0.893685	0	0	0	0.658952	0	0	0
100	Sapindus	0	0.610955	0	0.59579	0	0.759702	0	0.658952	0	0	0
101	Celastrus	0	0	0	0	0.664435	0.607762	0	0	0.632324	0.697942	0
102	Avicennia	0.892342	0	0.489392	0	0	0	0	0	0	1.16324	0
103	Caprifoliaceae	1.78468	0	0	0	0	0	0.689557	0	0	0	0
104	Oxystelma	0	0.610955	0	0.59579	0	1.21552	0	0	0	0	0
105	Apeibeae	0	0.610955	0.489392	0	0	0.607762	0	0	0	0	0.670504
106	Ericaceae	2.32009	0	0	0	0	0	0	0	0	0	0
107	Mammillaria	1.96315	0	0	0	0	0	0	0	0	0	0
108	Combretum	1.24928	0	0	0.59579	0	0	0	0	0	0	0
109	Olea	0	0	0.489392	0.59579	0	0	0	0.658952	0	0	0
110	Stilbaceae	0	0	0	0	0	0	0	0	1.01172	0	0.670504
111	Citrus	0	0	0	0.893685	0	0	0	0	0.632324	0	0
112	Amyema	1.42775	0	0	0	0	0	0	0	0	0	0
113	Ziziphus	0	0	0	0.59579	0.664435	0	0	0	0	0	0
114	Dioon	0	0	0	0.59579	0.664435	0	0	0	0	0	0
115	Osyris	1.24928	0	0	0	0	0	0	0	0	0	0
116	Juglans	0	0	0.489392	0	0	0	0	0	0	0	0.670504
117	Cryptocarya	0.892342	0	0	0	0	0	0	0	0	0	0
118	Lolium	0.713873	0	0	0	0	0	0	0	0	0	0
119	Aetanthus	0	0	0	0.59579	0	0	0	0	0	0	0
120	Tinomiscium	0	0	0	0.59579	0	0	0	0	0	0	0
121	Betula	0.535405	0	0	0	0	0	0	0	0	0	0
122	Phillyrea	0.535405	0	0	0	0	0	0	0	0	0	0
	Other (21-122)	689.959	370.728	363.618	364.325	366.104	358.732	371.258	354.846	349.296	359.905	353.859
	TOTAL	5093.66	5163.91	5169.69	5173.84	5168.97	5143.95	5159.96	5139.17	5137.63	5147.78	5152.66
