# Supplementary material for: Molecular Genetic Characterization of the Diet of Limestone and Rainforest Langurs
Source: Ecol Evol. 2026 Jun 30;16(7):e73892. doi: 10.1002/ece3.73892 (PMC13316972; doi:10.1002/ece3.73892)
Supplement: Supplementary file 20 — Table S19: Abbreviations of plant families. [file ECE3-16-e73892-s024.xlsx]

## Sheet: Table S4
Table S19. Abbreviations of plant families
Family	Abbreviation
Acanthaceae	Acan
Actinidiaceae	Acti
Adoxaceae	Adox
Aizoaceae	Aizo
Amaranthaceae	Amar
Anacardiaceae	Anac
Annonaceae	Anno
Apiaceae	Apia
Apocynaceae	Apoc
Aquifoliaceae	Aqui
Araliaceae	Aral
Arecaceae	Arec
Aristolochiaceae	Aris
Asteraceae	Aste
Balsaminaceae	Bals
Begoniaceae	Bego
Betulaceae	Betu
Bignoniaceae	Bign
Brassicaceae	Bras
Burseraceae	Burs
Cactaceae	Cact
Calceolariaceae	Calc
Cannabaceae	Cann
Capparaceae	Capp
Caprifoliaceae	Capr
Caryophyllaceae	Cary
Celastraceae	Cela
Chenopodiaceae	Chen
Chlorellaceae	Chlo
Chlorococcaceae	Chlo
Cladophoraceae	Clad
Clusiaceae	Clus
Combretaceae	Comb
Convolvulaceae	Conv
Cucurbitaceae	Cucu
Cycadaceae	Cyca
Ebenaceae	Eben
Elaeocarpaceae	Elae
Ericaceae	Eric
Euphorbiaceae	Euph
Fabaceae	Faba
Fagaceae	Faga
Gentianaceae	Gent
Ginkgoaceae	Gink
Hyacinthaceae	Hyac
Hylocomiaceae	Hylo
Hypericaceae	Hype
Icacinaceae	Icac
Juglandaceae	Jugl
Lamiaceae	Lami
Lardizabalaceae	Lard
Lauraceae	Laur
Lentibulariaceae	Lent
Loganiaceae	Loga
Loranthaceae	Lora
Malvaceae	Malv
Melastomataceae	Mela
Meliaceae	Meli
Menispermaceae	Meni
Moraceae	Mora
Musaceae	Musa
Myrtaceae	Myrt
Oleaceae	Olea
Opiliaceae	Opil
Pentaphylacaceae	Pent
Phyllanthaceae	Phyl
Phytolaccaceae	Phyt
Pinaceae	Pina
Pittosporaceae	Pitt
Plantaginaceae	Plan
Platanaceae	Plat
Poaceae	Poac
Podocarpaceae	Podo
Polygonaceae	Poly
Portulacaceae	Port
Primulaceae	Prim
Proteaceae	Prot
Pteridaceae	Pter
Ranunculaceae	Ranu
Rhamnaceae	Rham
Rosaceae	Rosa
Rubiaceae	Rubi
Rutaceae	Ruta
Sabiaceae	Sabi
Salicaceae	Sali
Santalaceae	Sant
Sapindaceae	Sapi
Sapotaceae	Sapo
Schisandraceae	Schi
Scrophulariaceae	Scro
Smilacaceae	Smil
Solanaceae	Sola
Stilbaceae	Stil
Styracaceae	Styr
Symplocaceae	Symp
Taxaceae	Taxa
Theaceae	Thea
Thymelaeaceae	Thym
Ulmaceae	Ulma
Urticaceae	Urti
Vitaceae	Vita
Zamiaceae	Zami
