# Supplementary material for: Molecular Genetic Characterization of the Diet of Limestone and Rainforest Langurs
Source: Ecol Evol. 2026 Jun 30;16(7):e73892. doi: 10.1002/ece3.73892 (PMC13316972; doi:10.1002/ece3.73892)
Supplement: Supplementary file 21 — Table S20: Abbreviations of plant genera. [file ECE3-16-e73892-s002.xlsx]

## Sheet: Sheet1
Table S20. Abbreviations of plant genera
Genus	Abbreviation
Abies	Abie
Acacia	Acac
Acalypha	Acal
Acer	Acer
Achyranthes	Achy
Actephila	Acte
Actinidia	Acti
Aegilops	Aegi
Aetanthus	Aeta
Afrocanthium	Afro
Agrostis	Agro
Aidia	Aidi
Aizoaceae	Aizo
Albizia	Albi
Alnus	Alnu
Alseodaphne	Alse
Alseodaphnopsis	Alse
Alyxia	Alyx
Amaranthus	Amar
Amyema	Amye
Anacardium	Anac
Anamirta	Anam
Andrachne	Andr
Antidesma	Anti
Apeibeae	Apei
Aphananthe	Apha
Arabidopsis	Arab
Arachis	Arac
Arecinae	Arec
Aristolochia	Aris
Artemisia	Arte
Aruncus	Arun
Avena	Aven
Avicennia	Avic
Begonia	Bego
Beilschmiedia	Beil
Berchemia	Berc
Betula	Betu
Bidens	Bide
Boehmeria	Boeh
Boswellia	Bosw
Brachychiton	Brac
Brassica	Bras
Bromus	Brom
Broussonetia	Brou
Calceolaria	Calc
Callerya	Call
Callicarpa	Call
Callistemon	Call
Camellia	Came
Campsis	Camp
Capparis	Capp
Caprifoliaceae	Capr
Capsella	Caps
Capsicum	Caps
Cardiospermum	Card
Carpinus	Carp
Causonis	Caus
Celastrus	Cela
Celosia	Celo
Celtis	Celt
Chenopodium	Chen
Chironiinae	Chir
Chlorococcum	Chlo
Chrysanthemum	Chry
Cinnamomum	Cinn
Citrus	Citr
Cladophoraceae	Clad
Claoxylon	Clao
Clematis	Clem
Clerodendrum	Cler
Codiaeum	Codi
Colquhounia	Colq
Colurieae	Colu
Combretum	Comb
Conyzinae	Cony
Crepidiastrum	Crep
Croton	Crot
Cryptocarya	Cryp
Cucumis	Cucu
Cucurbita	Cucu
Cycas	Cyca
Cyclea	Cycl
Cynanchum	Cyna
Dalbergia	Dalb
Daphne	Daph
Daucus	Dauc
Desmodieae	Desm
Digitaria	Digi
Dioon	Dioo
Diospyros	Dios
Diploclisia	Dipl
Elaeocarpus	Elae
Eleusine	Eleu
Eleutherococcus	Eleu
Embelia	Embe
Englerina	Engl
Ericaceae	Eric
Erycibe	Eryc
Euphorbia	Euph
Eurya	Eury
Eutrochium	Eutr
Exacum	Exac
Fagus	Fagu
Fallopia	Fall
Ficus	Ficu
Filicium	Fili
Fissistigma	Fiss
Flueggea	Flue
Fraxinus	Frax
Fremontodendron	Frem
Galium	Gali
Garcinia	Garc
Gardneria	Gard
Ginkgo	Gink
Glechoma	Glec
Gleditsia	Gled
Glycine	Glyc
Glycosmis	Glyc
Grewia	Grew
Gynochthodes	Gyno
Handeliodendron	Hand
Harpullia	Harp
Hoya	Hoya
Humulus	Humu
Hyacintheae	Hyac
Hylocomium	Hylo
Hypericaceae	Hype
Ilex	Ilex
Impatiens	Impa
Inulinae	Inul
Iodes	Iode
Ipomoea	Ipom
Ixora	Ixor
Jacobaea	Jaco
Jasminum	Jasm
Juglans	Jugl
Justicia	Just
Koelreuteria	Koel
Lactuca	Lact
Lamium	Lami
Laportea	Lapo
Lepisanthes	Lepi
Leptopus	Lept
Leucadendron	Leuc
Ligustrum	Ligu
Lithocarpus	Lith
Litsea	Lits
Lolium	Loli
Luffa	Luff
Macaranga	Maca
Maclura	Macl
Macrothamnium	Macr
Mallotus	Mall
Malus	Malu
Malva	Malv
Mammillaria	Mamm
Mangifera	Mang
Manilkara	Mani
Manuleeae	Manu
Mappianthus	Mapp
Melicope	Meli
Melientha	Meli
Melissa	Meli
Mentha	Ment
Micrechites	Micr
Millettia	Mill
Mitchella	Mitc
Momordica	Momo
Morus	Moru
Mucuna	Mucu
Murraya	Murr
Musa	Musa
Mussaenda	Muss
Nageia	Nage
Neisosperma	Neis
Nepeta	Nepe
Nicotiana	Nico
Notoleptopus	Noto
Olea	Olea
Oryza	Oryz
Osyris	Osyr
Oxystelma	Oxys
Paederia	Paed
Panicum	Pani
Pastinaca	Past
Periplocoideae	Peri
Persicaria	Pers
Petrorhagia	Petr
Phanera	Phan
Phillyrea	Phil
Photinia	Phot
Phragmanthera	Phra
Phyllanthus	Phyl
Phyllostachys	Phyl
Phytolacca	Phyt
Picea	Pice
Pinguicula	Ping
Pinus	Pinu
Pistacia	Pist
Pittosporum	Pitt
Plantago	Plan
Platanus	Plat
Plectocomia	Plec
Pluchea	Pluc
Poa	Poa
Podalyrieae	Poda
Populus	Popu
Poranthera	Pora
Portulaca	Port
Potaninia	Pota
Premna	Prem
Primula	Prim
Prototheca	Prot
Prunus	Prun
Psydrax	Psyd
Pteris	Pter
Pueraria	Puer
Pyrus	Pyru
Quercus	Quer
Rafnia	Rafn
Rauvolfia	Rauv
Rhamnus	Rham
Robinia	Robi
Rosa	Rosa
Rubus	Rubu
Sabia	Sabi
Salacia	Sala
Salix	Sali
Salvia	Salv
Sambucus	Samb
Sapindus	Sapi
Sarcolobus	Sarc
Sarcosperma	Sarc
Schisandraceae	Schi
Schleichera	Schl
Secale	Seca
Secamone	Seca
Setaria	Seta
Sidalcea	Sida
Sideroxylon	Side
Smilax	Smil
Solanum	Sola
Spinacia	Spin
Spiraea	Spir
Stapeliinae	Stap
Stauntonia	Stau
Stilbaceae	Stil
Stipeae	Stip
Strychnos	Stry
Styphnolobium	Styp
Styrax	Styr
Symplocos	Symp
Tamarindus	Tama
Tapiphyllum	Tapi
Tashiroea	Tash
Taxus	Taxu
Tephrosia	Teph
Terminalia	Term
Tetrastigma	Tetr
Thunbergia	Thun
Tiliacora	Tili
Tinomiscium	Tino
Triadica	Tria
Trichilia	Tric
Trichosanthes	Tric
Trifolium	Trif
Triticum	Trit
Ulmus	Ulmu
Uncaria	Unca
unclassified Apocynaceae	uncl
Urobotrya	Urob
Urtica	Urti
Vernonia	Vern
Veronica	Vero
Viburnum	Vibu
Vincetoxicum	Vinc
Vitex	Vite
Zanthoxylum	Zant
Zea	Zea
Zelkova	Zelk
Ziziphus	Zizi
