# Supplementary material for: Molecular Genetic Characterization of the Diet of Limestone and Rainforest Langurs
Source: Ecol Evol. 2026 Jun 30;16(7):e73892. doi: 10.1002/ece3.73892 (PMC13316972; doi:10.1002/ece3.73892)
Supplement: Supplementary file 22 — Table S21: Comparison of food plants (genus level) detected in our and an earlier study for T. delacouri. [file ECE3-16-e73892-s013.xlsx]

## Sheet: Sheet5
Table S21. Comparision of food plants (genus level) detected in our and an earlier study for T. delacouri
Family	This study	Workman 2010
Acanthaceae	Thunbergia
Alangiaceae		Alangium
Amaranthaceae	Celosia
Apocynaceae	Hoya
Apocynaceae	Neisosperma
Apocynaceae	Rauvolfia
Apocynaceae	Secamone
Apocynaceae	Vincetoxicum
Apocynaceae		Wrightia
Araceae		Pothos
Asparagaceae	Hyacintheae
Asteraceae	Bidens
Asteraceae	Jacobaea
Asteraceae	Lactuca
Betulaceae	Alnus
Brassicaceae	Brassica
Cannabaceae	Aphananthe
Cannabaceae	Celtis
Capparaceae	Capparis
Celastraceae	Salacia
Combretaceae		Combretum
Combretaceae		Quisqualis
Combretaceae	Terminalia
Convolvulaceae	Erycibe
Convolvulaceae	Ipomoea	Ipomoea
Cucurbitaceae	Cucumis
Cucurbitaceae	Cucurbita
Cucurbitaceae	Momordica
Cucurbitaceae	Trichosanthes
Dioscoreaceae		Dioscorea
Ebenaceae	Diospyros	Diospyros
Elaeocarpaceae	Elaeocarpus
Euphorbiaceae	Acalypha	Acalypha
Euphorbiaceae		Alchornia
Euphorbiaceae		Bridelia
Euphorbiaceae	Claoxylon
Euphorbiaceae	Macaranga
Euphorbiaceae	Mallotus	Mallotus
Euphorbiaceae		Sapium
Euphorbiaceae	Triadica
Fabaceae	Acacia
Fabaceae	Albizia
Fabaceae		Bauhinia
Fabaceae	Dalbergia
Fabaceae		Derris
Fabaceae	Desmodieae
Fabaceae	Millettia
Fabaceae	Mucuna
Fabaceae	Phanera
Fabaceae	Pueraria
Fagaceae	Quercus
Flacourtiaceae		Homalium
Icacinaceae	Iodes
Lamiaceae	Clerodendrum
Lamiaceae	Premna
Lamiaceae	Vitex	Vitex
Lardizabalaceae	Stauntonia
Lauraceae	Cinnamomum
Lauraceae	Litsea
Loranthaceae		Taxillus
Malvaceae	Brachychiton
Malvaceae	Fremontodendron
Malvaceae	Malva
Meliaceae	Trichilia
Menispermaceae	Anamirta
Menispermaceae		Cocculus
Menispermaceae	Cyclea
Menispermaceae	Diploclisia
Menispermaceae		Pycnarrhena
Menispermaceae	Tiliacora
Moraceae	Broussonetia	Broussonetia
Moraceae	Ficus	Ficus
Moraceae		Hiptage
Moraceae	Maclura	Maclura
Moraceae	Morus
Moraceae		Trophis
Myrtaceae	Callistemon
Oleaceae	Jasminum
Oleaceae		Linociera
Opiliaceae	Urobotrya
Phyllanthaceae	Antidesma
Phyllanthaceae	Leptopus
Phyllanthaceae	Poranthera
Pinaceae	Picea
Pinaceae	Pinus
Pittosporaceae	Pittosporum
Plantaginaceae	Veronica
Poaceae	Oryza
Primulaceae	Embelia
Primulaceae	Primula
Pteridaceae	Pteris
Ranunculaceae	Clematis
Rhamnaceae	Berchemia
Rosaceae	Aruncus
Rosaceae		Eriobotrya
Rosaceae	Prunus	Prunus
Rosaceae	Spiraea
Rubiaceae	Aidia
Rubiaceae		Gardenia
Rubiaceae	Gynochthodes
Rubiaceae	Mitchella
Rubiaceae	Mussaenda	Mussaenda
Rubiaceae	Paederia
Rutaceae	Glycosmis
Rutaceae		Micromelum
Rutaceae	Zanthoxylum	Zanthoxylum
Sabiaceae	Sabia
Salicaceae	Populus
Salicaceae	Salix
Sapindaceae	Acer
Sapindaceae	Cardiospermum
Sapindaceae	Lepisanthes
Sapotaceae	Sarcosperma
Sapotaceae	Sideroxylon
Solanaceae	Nicotiana
Sterculiaceae		Stephania
Sterculiaceae		Sterculia
Urticaceae	Boehmeria
Urticaceae		Debregeasia
Urticaceae	Urtica
Verbenaceae		Latana
Vitaceae	Causonis
Vitaceae	Tetrastigma
