# Supplementary material for: Molecular Genetic Characterization of the Diet of Limestone and Rainforest Langurs
Source: Ecol Evol. 2026 Jun 30;16(7):e73892. doi: 10.1002/ece3.73892 (PMC13316972; doi:10.1002/ece3.73892)
Supplement: Supplementary file 23 — Table S22: Comparison of food plants (genus level) detected in our and an earlier study for T. hatinhensis . [file ECE3-16-e73892-s014.xlsx]

## Sheet: Sheet1
Table S22. Comparision of food plants (genus level) detected in our and an earlier study for T. hatinhensis
Family	This study	Truong 2013
Acanthaceae	Avicennia
Acanthaceae	Thunbergia
Anacardiaceae		Allospondias
Anacardiaceae		Dimerocarpus
Anacardiaceae		Dracontomelon
Annonaceae	Fissistigma
Annonaceae		Desmos
Annonaceae		Polyalthia
Apocynaceae	Alyxia
Apocynaceae	Hoya
Apocynaceae	Micrechites
Apocynaceae	Periplocoideae
Apocynaceae	Rauvolfia
Apocynaceae	Secamone
Apocynaceae	Stapeliinae
Apocynaceae	Vincetoxicum
Aquifoliaceae	Ilex
Araliaceae		Macropanax
Araliaceae		Schefflera
Arecaceae		Arenga
Arecaceae		Caryota
Asteraceae	Bidens
Asteraceae	Eutrochium
Asteraceae	Vernonia
Betulaceae	Alnus
Bignoniaceae	Campsis
Burseraceae	Boswellia
Burseraceae		Canarium
Cannabaceae	Aphananthe
Cannabaceae	Celtis
Cannabaceae	Humulus
Celastraceae	Celastrus
Celastraceae	Salacia
Clusiaceae		Garcinia
Combretaceae		Anogeissus
Combretaceae	Combretum
Combretaceae	Terminalia
Convolvulaceae	Erycibe
Convolvulaceae	Ipomoea
Convolvulaceae		Merremia
Cucurbitaceae	Cucumis
Cucurbitaceae	Cucurbita
Cucurbitaceae	Momordica
Cucurbitaceae	Trichosanthes
Dipterocarpaceae		Hopea
Ebenaceae	Diospyros
Elaeocarpaceae	Elaeocarpus	Elaeocarpus
Euphorbiaceae	Claoxylon	Claoxylon
Euphorbiaceae	Macaranga
Euphorbiaceae	Mallotus
Fabaceae	Albizia
Fabaceae	Callerya
Fabaceae	Dalbergia
Fabaceae	Millettia
Fabaceae	Mucuna
Fabaceae	Phanera
Fabaceae	Pueraria
Fabaceae		Saraca
Fagaceae	Quercus
Icacinaceae	Iodes
Lamiaceae		Clerodendrum
Lamiaceae	Premna
Lamiaceae		Vitex
Lauraceae	Cinnamomum	Cinnamomum
Lauraceae	Litsea
Lentibulariaceae	Pinguicula
Loganiaceae	Gardneria
Loganiaceae	Strychnos
Malvaceae	Apeibeae
Malvaceae	Brachychiton
Malvaceae	Grewia
Malvaceae	Malva
Meliaceae		Aglaia
Meliaceae		Amooragigantea
Meliaceae	Trichilia
Menispermaceae	Anamirta
Menispermaceae	Tinomiscium
Moraceae	Broussonetia
Moraceae	Ficus	Ficus
Moraceae	Morus
Moraceae		Streblus
Myristicaceae		Knema
Oleaceae	Fraxinus
Oleaceae	Jasminum
Oleaceae	Ligustrum
Opiliaceae	Urobotrya
Oxalidaceae		Averrhoa
Phyllanthaceae		Bacaurea
Phyllanthaceae		Bischolia
Phyllanthaceae	Leptopus
Phyllanthaceae	Phyllanthus
Pinaceae	Pinus
Poaceae	Oryza
Poaceae	Phyllostachys
Primulaceae	Primula
Pteridaceae	Pteris
Rosaceae	Colurieae
Rosaceae	Malus
Rosaceae	Potaninia
Rosaceae	Prunus
Rosaceae	Rosa
Rosaceae	Spiraea
Rubiaceae		Canthium
Rubiaceae	Gynochthodes
Rubiaceae	Ixora
Rubiaceae	Paederia
Rubiaceae	Psydrax
Rutaceae		Clausena
Rutaceae	Glycosmis
Rutaceae		Micromelum
Salicaceae	Acer
Sapindaceae	Cardiospermum
Sapindaceae	Lepisanthes
Sapindaceae		Pometia
Sapindaceae	Salix
Sapindaceae	Sapindus
Sapotaceae	Sarcosperma
Sapotaceae	Sideroxylon
Scrophulariaceae	Manuleeae
Solanaceae	Nicotiana
Solanaceae	Solanum
Stilbaceae	Stilbaceae
Symplocaceae	Symplocos
Urticaceae	Boehmeria
Vitaceae	Causonis
Vitaceae	Tetrastigma
