# Supplementary material for: Molecular Genetic Characterization of the Diet of Limestone and Rainforest Langurs
Source: Ecol Evol. 2026 Jun 30;16(7):e73892. doi: 10.1002/ece3.73892 (PMC13316972; doi:10.1002/ece3.73892)
Supplement: Supplementary file 24 — Table S23: Comparison of food plants (genus level) detected in our and earlier studies for T. germaini. [file ECE3-16-e73892-s025.xlsx]

## Sheet: S23
Table S23. Comparision of food plants (genus level) detected in our and earlier studies for T. germaini
Family	This study	Le et al. 2019	Ang 2016	Duc et al. 2010	Ang 2016
Location	Chua Hang (10°8'20"N, 104°38'35"E)	Chua Hang	Chua Hang	Khoe La ( 10°11'54"N, 104°35'33"E)	Khoe La
Acanthaceae	Avicennia	Avicennia
Acanthaceae	Justicia
Acanthaceae	Thunbergia
Amaranthaceae	Achyranthes
Anacardiaceae			unclassified Anacardiaceae		unclassified Anacardiaceae
Anacardiaceae				Lannea
Anacardiaceae	Mangifera	Mangifera
Annonaceae					Annona
Annonaceae			Sageraea		Sageraea
Apiaceae	Daucus
Apocynaceae	unclassified Apocynaceae		unclassified Apocynaceae		unclassified Apocynaceae
Apocynaceae		Amphineurion
Apocynaceae	Cynanchum
Apocynaceae		Gymnanthera			Gymnanthera
Apocynaceae	Hoya
Apocynaceae	Sarcolobus
Apocynaceae		Sarcostemma
Apocynaceae	Secamone
Apocynaceae		Tylophora
Araceae		Aglaonema
Araceae			Rhaphidophora
Araceae		Scindapsus		Scindapsus
Araliaceae		Schefflera
Arecaceae		Caryota
Asparagaceae		Dracaena		Dracaena
Aspleniaceae		Asplenium
Asteraceae	Eutrochium
Asteraceae	Pluchea
Betulaceae	Alnus
Betulaceae	Betula
Brassicaceae	Brassica
Burseraceae	Boswellia
Burseraceae			Canarium		Canarium
Burseraceae		Garuga
Cactaceae	Mammillaria
Calceolariaceae	Calceolaria
Cannabaceae	Aphananthe
Cannabaceae	Celtis
Capparaceae		Capparis		Capparis
Combretaceae				Anogeissus
Combretaceae	Combretum	Combretum		Combretum
Combretaceae	Terminalia	Terminalia	Terminalia
Commelinaceae		Commelina
Convolvulaceae		Cuscuta
Convolvulaceae	Ipomoea		Ipomoea
Cucurbitaceae			Coccinia
Cucurbitaceae	Cucumis
Cucurbitaceae	Cucurbita
Cucurbitaceae	Trichosanthes	Trichosanthes
Cucurbitaceae		Zehneria
Cycadaceae	Cycas	Cycas	Cycas		Cycas
Dioscoreaceae				Dioscorea	Dioscorea
Ebenaceae	Diospyros				Diospyros
Elaeocarpaceae	Elaeocarpus
Euphorbiaceae	Claoxylon
Euphorbiaceae	Codiaeum
Euphorbiaceae	Euphorbia
Euphorbiaceae	Mallotus
Euphorbiaceae		Strophioblachia
Euphorbiaceae	Triadica
Fabaceae			unclassified Fabaceae		unclassified Fabaceae
Fabaceae	Acacia
Fabaceae	Albizia
Fabaceae		Bauhinia	Bauhinia
Fabaceae	Dalbergia
Fabaceae		Derris		Derris
Fabaceae			Leucaena	Leucaena	Leucaena
Fabaceae	Millettia
Fabaceae	Phanera
Fabaceae		Pithecellobium
Fabaceae	Tamarindus	Tamarindus
Fagaceae	Fagus
Fagaceae	Quercus
Flagellariaceae		Flagellaria
Hypnaceae	Macrothamnium
Juglandaceae	Juglans
Lamiaceae	Melissa
Lamiaceae	Premna		Premna		Premna
Lauraceae			Persea
Lentibulariaceae	Pinguicula
Loranthaceae			Dendrophthoe
Loranthaceae	Phragmanthera
Loranthaceae		Taxillus
Lythraceae		Sonneratia
Malvaceae	Brachychiton
Malvaceae			Ceiba
Malvaceae	Fremontodendron
Malvaceae				Grewia
Malvaceae	Malva
Malvaceae		Sterculia	Sterculia
Melastomataceae				Memecylon
Melastomataceae	Tashiroea
Menispermaceae			Stephania
Menispermaceae		Tinospora		Tinospora
Moraceae			unclassified Moraceae		unclassified Moraceae
Moraceae	Broussonetia		Broussonetia
Moraceae	Ficus	Ficus		Ficus
Moraceae	Maclura
Moraceae	Morus
Moraceae		Streblus		Streblus
Myrtaceae		Briedelia
Oleaceae	Fraxinus
Phyllanthaceae			unclassified Phyllanthaceae		unclassified Phyllanthaceae
Phyllanthaceae	Actephila
Phyllanthaceae	Andrachne
Phyllanthaceae		Glochidion		Glochidion
Phyllanthaceae	Leptopus
Phyllanthaceae	Phyllanthus	Phyllanthus	Phyllanthus	Phyllanthus	Phyllanthus
Phyllanthaceae	Poranthera
Phyllanthaceae		Sauropus
Pinaceae	Pinus
Poaceae	Lolium
Poaceae	Stipeae
Poaceae	Triticum
Polygonaceae		Fallopia
Polygonaceae	Persicaria
Polypodiaceae		Drynaria		Drynaria
Pteridaceae	Pteris
Putranjivaceae				Drypetes
Rhamnaceae		Ventilago		Ventilago
Rhamnaceae	Ziziphus
Rhizophoraceae		Bryguiera
Rosaceae	Malus
Rosaceae	Prunus
Rosaceae	Rosa
Rubiaceae					unclassified Rubiaceae
Rubiaceae	Galium
Rubiaceae	Gynochthodes
Rubiaceae	Ixora
Rubiaceae					Pavetta
Rubiaceae	Paederia
Rubiaceae	Psydrax
Rutaceae	Glycosmis		Glycosmis
Rutaceae	Murraya
Sapindaceae	Acer
Sapindaceae				Allophylus
Sapindaceae					Dimocarpus
Sapindaceae	Lepisanthes	Lepisanthes
Sapotaceae	Manilkara	Manilkara
Sapotaceae			Planchonella		Planchonella
Sapotaceae	Sarcosperma
Sapotaceae	Sideroxylon
Solanaceae	Capsicum
Solanaceae	Nicotiana
Solanaceae	Solanum
Urticaceae	Laportea
Urticaceae				Poikilospermum
Vitaceae			unclassified Vitaceae		unclassified Vitaceae
Vitaceae		Ampelocissus
Vitaceae	Causonis
Vitaceae		Cayratia		Cayratia
Vitaceae		Cissus
Vitaceae	Tetrastigma	Tetrastigma
Zamiaceae	Dioon
