# Supplementary material for: Molecular Genetic Characterization of the Diet of Limestone and Rainforest Langurs
Source: Ecol Evol. 2026 Jun 30;16(7):e73892. doi: 10.1002/ece3.73892 (PMC13316972; doi:10.1002/ece3.73892)
Supplement: Supplementary file 25 — Table S24: Comparison of food plants (genus level) detected in our and an earlier study for T. crepusculus . [file ECE3-16-e73892-s005.xlsx]

## Sheet: Sheet3
Table S24. Comparison of food plants (genus level) detected in our and an earlier study for T. crepusculus
Family	This study	Hai et al. 2017
Acanthaceae	Avicennia
Acanthaceae	Thunbergia
Actinidiaceae	Actinidia
Alangiaceae		Alangium
Amaranthaceae	Celosia
Anacardiaceae	Anacardium
Anacardiaceae		Choerospondias
Apocynaceae	Cynanchum
Apocynaceae	Micrechites
Apocynaceae	Rauvolfia
Apocynaceae	Secamone
Apocynaceae	Vincetoxicum
Aquifoliaceae	Ilex
Araliaceae		Schefflera
Arecaceae	Plectocomia
Asparagaceae	Hyacintheae
Asteraceae	Eutrochium
Asteraceae	Inulinae
Asteraceae	Lactuca
Begoniaceae	Begonia
Brassicaceae	Brassica
Cactaceae	Mammillaria
Cannabaceae	Celtis
Capparaceae	Capparis
Celastraceae	Salacia
Clusiaceae	Garcinia	Garcinia
Combretaceae	Combretum
Combretaceae	Terminalia
Convolvulaceae	Erycibe
Convolvulaceae	Ipomoea
Cucurbitaceae	Cucumis
Cucurbitaceae	Momordica
Dilleniaceae		Dillenia
Dipterocarpaceae		Hopea
Ebenaceae	Diospyros
Elaeocarpaceae	Elaeocarpus
Euphorbiaceae	Claoxylon
Euphorbiaceae		Baccaurea
Euphorbiaceae	Macaranga	Macaranga
Euphorbiaceae	Mallotus
Euphorbiaceae		Sapium
Euphorbiaceae	Triadica	Triadica
Fabaceae	Albizia
Fabaceae	Callerya
Fabaceae	Dalbergia
Fabaceae	Millettia
Fabaceae	Phanera
Fabaceae	Podalyrieae
Fabaceae	Pueraria
Fabaceae	Rafnia
Fabaceae	Tephrosia
Fagaceae	Lithocarpus
Fagaceae		Castanopsis
Fagaceae	Quercus
Gentianaceae	Exacum
Hypnaceae	Macrothamnium
Icacinaceae	Iodes
Icacinaceae		Sarcostigma
Juglandaceae	Juglans
Lamiaceae	Premna
Lamiaceae	Vitex
Lauraceae	Alseodaphnopsis
Lauraceae	Beilschmiedia
Lauraceae	Cryptocarya
Lauraceae	Cinnamomum
Lauraceae	Litsea
Lentibulariaceae	Pinguicula
Loranthaceae	Aetanthus
Malvaceae	Brachychiton
Malvaceae	Malva
Malvaceae	Sidalcea
Meliaceae	Trichilia
Menispermaceae	Cyclea
Moraceae		Artocarpus
Moraceae	Broussonetia
Moraceae	Ficus	Ficus
Moraceae	Maclura
Moraceae	Morus
Musaceae	Musa
Myrtaceae	Callistemon
Oleaceae	Jasminum
Oleaceae	Ligustrum
Oleaceae	Olea
Pentaphylacaceae	Eurya
Pentaphylacaceae	Tashiroea
Phyllanthaceae	Leptopus
Phyllanthaceae	Phyllanthus
Pinaceae	Picea
Poaceae	Agrostis
Poaceae		Ampelocalamus
Poaceae	Lolium
Poaceae	Phyllostachys
Proteaceae	Leucadendron
Pteridaceae	Pteris
Rosaceae	Prunus
Rubiaceae	Afrocanthium
Rubiaceae	Gynochthodes
Rubiaceae	Mussaenda
Rubiaceae	Paederia
Rubiaceae	Psydrax
Rubiaceae	Tapiphyllum
Rubiaceae	Uncaria
Rutaceae	Citrus
Rutaceae	Melicope
Salicaceae	Populus
Salicaceae	Salix
Sapindaceae	Acer
Sapindaceae		Allophylus
Sapindaceae		Nephelium
Sapindaceae	Sapindus
Sapotaceae	Sarcosperma
Sapotaceae	Sideroxylon
Smilacaceae	Smilax
Solanaceae	Nicotiana
Solanaceae	Solanum
Styracaceae	Styrax
Symplocaceae	Symplocos
Taxaceae	Taxus
Thymelaeaceae	Daphne
Urticaceae	Boehmeria
Urticaceae	Urtica
Vitaceae	Causonis
Vitaceae	Tetrastigma
Zamiaceae	Dioon
